# Supplementary material for: Genome-wide association study of salt tolerance in sorghum during germination
Source: Front Plant Sci. 2025 Dec 10;16:1682270. doi: 10.3389/fpls.2025.1682270 (PMC12728437; doi:10.3389/fpls.2025.1682270)
Supplement: Supplementary file 3 [file Supplementaryfile1.xlsx]

## Sheet: Table S1
Supplementary Table S1. List of trait/treatment/year combinations used in this study.
Trait Combination	Explanation
RDW19	Control root dry weight in 2019
RDW20	Control root dry weight in 2020
RDW19Na_50	Root dry weight in 2019 at 50 mM NaCl
RDW19Na_100	Root dry weight in 2019 at 100 mM NaCl
RDW19Na_150	Root dry weight in 2019 at 150 mM NaCl
RDW19Na_200	Root dry weight in 2019 at 200 mM NaCl
RDW20Na_50	Root dry weight in 2020 at 50 mM NaCl
RDW20Na_200	Root dry weight in 2020 at 200 mM NaCl
RDWSTC19Na_50	Root dry weight Seedling Tolerance Coefficient (STC) in 2019 at 50 mM NaCl
RDWSTC19Na_100	Root dry weight STC in 2019 at 100 mM NaCl
RDWSTC19Na_150	Root dry weight STC in 2019 at 150 mM NaCl
RDWSTC19Na_200	Root dry weight STC in 2019 at 200 mM NaCl
RDWSTC20Na_50	Root dry weight STC in 2020 at 50 mM NaCl
RDWSTC20Na_200	Root dry weight STC in 2020 at 200 mM NaCl
RFW19	Control root fresh weight in 2019
RFW20	Control root fresh weight in 2020
RFW19Na_50	Root fresh weight in 2019 at 50 mM NaCl
RFW19Na_100	Root fresh weight in 2019 at 100 mM NaCl
RFW19Na_150	Root fresh weight in 2019 at 150 mM NaCl
RFW19Na_200	Root fresh weight in 2019 at 200 mM NaCl
RFW20Na_50	Root fresh weight in 2020 at 50 mM NaCl
RFW20Na_200	Root fresh weight in 2020 at 200 mM NaCl
RFWSTC19Na_50	Root fresh weight STC in 2019 at 50 mM NaCl
RFWSTC19Na_100	Root fresh weight STC in 2019 at 100 mM NaCl
RFWSTC19Na_150	Root fresh weight STC in 2019 at 150 mM NaCl
RFWSTC19Na_200	Root fresh weight STC in 2019 at 200 mM NaCl
RFWSTC20Na_50	Root fresh weight STC in 2020 at 50 mM NaCl
RFWSTC20Na_200	Root fresh weight STC in 2020 at 200 mM NaCl
RL19	Control root length in 2019
RL20	Control root length in 2020
RL19Na_50	Root length in 2019 at 50 mM NaCl
RL19Na_100	Root length in 2019 at 100 mM NaCl
RL19Na_150	Root length in 2019 at 150 mM NaCl
RL19Na_200	Root length in 2019 at 200 mM NaCl
RL20Na_50	Root length in 2020 at 50 mM NaCl
RL20Na_200	Root length in 2020 at 200 mM NaCl
RLSTC19Na_50	Root length STC in 2019 at 50 mM NaCl
RLSTC19Na_100	Root length STC in 2019 at 100 mM NaCl
RLSTC19Na_150	Root length STC in 2019 at 150 mM NaCl
RLSTC19Na_200	Root length STC in 2019 at 200 mM NaCl
RLSTC20Na_50	Root length STC in 2020 at 50 mM NaCl
RLSTC20Na_200	Root length STC in 2020 at 200 mM NaCl
SDW19	Control shoot dry weight in 2019
SDW20	Control shoot dry weight in 2020
SDW19Na_50	Shoot dry weight in 2019 at 50 mM NaCl
SDW19Na_100	Shoot dry weight in 2019 at 100 mM NaCl
SDW19Na_150	Shoot dry weight in 2019 at 150 mM NaCl
SDW19Na_200	Shoot dry weight in 2019 at 200 mM NaCl
SDW20Na_50	Shoot dry weight in 2020 at 50 mM NaCl
SDW20Na_200	Shoot dry weight in 2020 at 200 mM NaCl
SDWSTC19Na_50	Shoot dry weight STC in 2019 at 50 mM NaCl
SDWSTC19Na_100	Shoot dry weight STC in 2019 at 100 mM NaCl
SDWSTC19Na_150	Shoot dry weight STC in 2019 at 150 mM NaCl
SDWSTC19Na_200	Shoot dry weight STC in 2019 at 200 mM NaCl
SDWSTC20Na_50	Shoot dry weight STC in 2020 at 50 mM NaCl
SDWSTC20Na_200	Shoot dry weight STC in 2020 at 200 mM NaCl
SFW19	Control shoot fresh weight in 2019
SFW20	Control shoot fresh weight in 2020
SFW19Na_50	Shoot fresh weight in 2019 at 50 mM NaCl
SFW19Na_100	Shoot fresh weight in 2019 at 100 mM NaCl
SFW19Na_150	Shoot fresh weight in 2019 at 150 mM NaCl
SFW19Na_200	Shoot fresh weight in 2019 at 200 mM NaCl
SFW20Na_50	Shoot fresh weight in 2020 at 50 mM NaCl
SFW20Na_200	Shoot fresh weight in 2020 at 200 mM NaCl
SFWSTC19Na_50	Shoot fresh weight STC in 2019 at 50 mM NaCl
SFWSTC19Na_100	Shoot fresh weight STC in 2019 at 100 mM NaCl
SFWSTC19Na_150	Shoot fresh weight STC in 2019 at 150 mM NaCl
SFWSTC19Na_200	Shoot fresh weight STC in 2019 at 200 mM NaCl
SFWSTC20Na_50	Shoot fresh weight STC in 2020 at 50 mM NaCl
SFWSTC20Na_200	Shoot fresh weight STC in 2020 at 200 mM NaCl
SL19	Control shoot length in 2019
SL20	Control shoot length in 2020
SL19Na_50	Shoot length in 2019 at 50 mM NaCl
SL19Na_100	Shoot length in 2019 at 100 mM NaCl
SL19Na_150	Shoot length in 2019 at 150 mM NaCl
SL19Na_200	Shoot length in 2019 at 200 mM NaCl
SL20Na_50	Shoot length in 2020 at 50 mM NaCl
SL20Na_200	Shoot length in 2020 at 200 mM NaCl
SLSTC19Na_50	Shoot length STC in 2019 at 50 mM NaCl
SLSTC19Na_100	Shoot length STC in 2019 at 100 mM NaCl
SLSTC19Na_150	Shoot length STC in 2019 at 150 mM NaCl
SLSTC19Na_200	Shoot length STC in 2019 at 200 mM NaCl
SLSTC20Na_50	Shoot length STC in 2020 at 50 mM NaCl
SLSTC20Na_200	Shoot length STC in 2020 at 200 mM NaCl

## Sheet: Table S2
Supplementary Table S2. List of qPCR primers used in this study.
Sobic.004G264000	Sb4000-F	GTCAGGAGAGCTCAGATAGAGA
	Sb4000-R	CCTTGGAGAAGCTGTTGGT
Sobic.010G025850	Sb5850-F	CGAAATGGATAGAGGGCAGAA
	Sb5850-R	CCCAAAGAAGCCAGAAATCAAG
Sobic.010G234400	Sb4400-F	CTCACCTTCTCTGGCATCTTC
	Sb4400-R	CAGTTTGTAGACTGGACCTTCTC
Sobic.007G059400	Sb9400-F	CACCGTCCGTCAACATCAT
	Sb9400-R	GCCGTCGTTGACGAAGAT
Sobic.004G225600	Sb5600-F	CACTGAAGGTAGATGAGGCTATG
	Sb5600-R	GCAGTCAGACCTTCCTTGTT
Sobic.001G038601	Sb8601-F	TCTGTGGACGTCGTGTTTG
	Sb8601-R	AAGGGAAGGAGGTGAGGAG
Sobic.004G092500	PP2A-F	AACCCGCAAAACCCCAGACTA
	PP2A-R	TACAGGTCGGGCTCATGGAAC

## Sheet: Table S3
Supplementary Table S3. Ranking of accessions by STC traits.
Accessions	RDWSTC19_50	RDWSTC19_100	RDWSTC19_150	RDWSTC19_200	Av		Accessions	RLSTC19_50	RLSTC19_100	RLSTC19_150	RLSTC19_200	Av		Accessions	SLSTC19_50	SLSTC19_100	SLSTC19_150	SLSTC19_200	Av		Accessions	SDWSTC19_50	SDWSTC19_100	SDWSTC19_150	SDWSTC19_200	Av		Accessions	RFWSTC19_50	RFWSTC19_100	RFWSTC19_150	RFWSTC19_200	av		Accessions	SFWSTC19_50	SFWSTC19_100	SFWSTC19_150	SFWSTC19_200	av		Accessions	RDWSTC20_50	RDWSTC20_200	av		Accessions	RFWSTC20_50	RFWSTC20_200
IS32787	1.3664	2.2842	1.8288	2.0514	1.8827		IS4951	0.86	2.45	4.14	2.59	2.51		IS32787	1.41	1.65	1.67	1.85	1.645		IS32787	1.7564	2.0812	2.1051	2.3121	1.8827		IS32787	1.367	2.4915	2.0344	2.5124	2.10133		IS30443	9.9514	0.8292	6.2273	6.4054	5.85332		IS30443	9.44	0.67	5.055		IS29606	4.49	4.16
IS608	0.8198	0.6306	3.5736	0.5556	1.3949		IS32787	1.56	2.07	2.36	2.07	2.015		IS29441	1.67	1.37	1.49	1.17	1.425		IS608	0.4375	0.3928	0.3294	0.2156	1.3949		IS4951	1.2935	2.5388	2.4416	1.8519	2.03145		IS24139	6.1625	3.9139	3.5861	2.1683	3.9577		IS29606	3.27	2.72	2.995		IS2389	4.87	0.63
IS2389	1.6907	1.7388	1.0378	1.11	1.39433		IS16151	0.89	0.71	2.5	1.68	1.445		IS12735	2.05	1.63	1.04	0.59	1.3275		IS2389	0.9253	0.7554	0.6377	0.6144	1.39433		IS23644	1.5007	2.6564	1.5722	1.3036	1.75823		IS32787	1.7537	2.3024	2.3662	1.9629	2.0963		IS11473	2.46	1.37	1.915		IS11473	3.73	1.75
IS4060	1.0259	2.0578	1.4622	0.9721	1.3795		IS8774	1.26	0.81	0.56	2.59	1.305		IS24348	1.75	0.91	1.19	1.12	1.2425		IS4060	3.4853	2.1629	1.3844	2.0358	1.3795		IS12883	2.2123	1.9597	0.9009	0.7304	1.45083		IS12735	2.1374	1.9903	1.0996	0.8446	1.51797		IS28849	0.9	2.29	1.595		IS2397	3.56	0.65
IS13919	1.79	1.5943	1.1032	0.8648	1.33807		IS1004	0.71	1.91	1.32	1.18	1.28		IS16151	1.21	1.05	1.09	0.88	1.0575		IS13919	0.9934	0.5987	0.7856	0.6534	1.33807		IS5295	0.8745	1.4561	1.5513	1.5701	1.363		IS24348	1.7584	1.0449	1.3751	1.8447	1.50577		IS23216	2.49	0.55	1.52		IS2382	3.42	0.59
IS1004	1.4783	1.5	1.3333	0.7391	1.26267		IS21083	1.09	1.27	1.14	1.41	1.2275		IS2872	1.55	1.06	1.09	0.45	1.0375		IS1004	1.1315	0.6567	0.9104	0.8461	1.26267		IS12937	1.7862	1.3111	1.3565	0.8242	1.3195		IS12937	2.2904	1.2904	1.2775	0.8129	1.4178		IS19262	0.85	2.15	1.5		IS4631	2.44	1.27
IS2864	0.7318	2.4983	0.8322	0.59	1.16308		IS3158	1.4	1.13	1.06	1.15	1.185		IS29565	1.34	1.04	0.98	0.79	1.0375		IS2864	0.9253	0.6625	0.7028	0.6523	1.16308		IS30400	1.5334	1.4038	1.0428	1.0374	1.25435		IS29441	1.5802	1.2884	1.4719	1.1431	1.3709		IS8916	1.73	0.93	1.33		IS2205	2.5	1.09
IS22986	1.6634	1.2673	0.6337	1.0693	1.15843		IS13919	1.26	1.26	1	0.71	1.0575		IS30400	1.09	1.07	0.99	0.88	1.0075		IS22986	0.8065	1.0076	0.6622	0.5693	1.15843		IS13294	1.0119	1.2346	1.3594	1.4103	1.25405		IS16151	1.4631	1.3914	1.0769	1.0669	1.24958		IS23684	1.27	0.9	1.085		IS4698	1.97	1.54
IS13294	1.4601	1.0736	0.9448	0.9049	1.09585		IS23644	1.15	1.05	1.13	0.9	1.0575		IS29582	1.3	0.73	0.98	0.9	0.9775		IS13294	1	0.5834	0.8245	0.5534	1.09585		IS29441	1.3177	1.188	1.3583	1.0469	1.22772		IS2379	1.3513	1.2258	1.0167	0.9663	1.14003		IS4951	1.11	1.05	1.08		IS2872	2.48	1
IS26046	1.2679	1.3178	0.972	0.7819	1.0849		IS4360	1.7	1.02	0.53	0.95	1.05		IS3158	1.27	0.91	0.87	0.83	0.97		IS26046	0.8856	0.6398	0.6864	0.5946	1.0849		IS30508	0.9187	0.8558	2.6429	0.4392	1.21415		IS29468	1.2137	1.0485	1.2005	0.8552	1.07947		IS9108	1.4	0.6	1		IS4951	1.84	1.47
IS5295	1.2051	1.1966	0.9145	0.9658	1.0705		IS30508	1.66	0.91	0.96	0.58	1.0275		IS33090	1.05	1.07	0.93	0.8	0.9625		IS5295	0.8849	0.6261	0.6382	0.8037	1.0705		IS603	1.1315	1.0107	0.7227	1.9389	1.20095		IS29565	1.3214	1.0532	1.1021	0.8004	1.06927		IS32439	1.27	0.73	1		IS5295	2.05	1.23
IS28449	0.7433	2.4517	0.614	0.4086	1.0544		IS18039	2.63	0.5	0.63	0.33	1.0225		IS30451	1	1.11	0.88	0.79	0.945		IS28449	0.8245	0.7806	0.6672	0.6823	1.0544		IS3158	1.4503	1.118	1.1025	1.0797	1.18762		IS33090	1.0751	1.2357	1.0017	0.9423	1.0637		IS24175	1.27	0.7	0.985		IS1212	2.59	0.55
IS12883	1.3506	1.1102	0.7997	0.7479	1.0021		IS12937	1.24	1.11	1	0.6	0.9875		IS12937	1.62	0.86	0.82	0.46	0.94		IS12883	1.0558	1.0847	0.9133	0.8764	1.0021		IS4631	1.8488	1.2206	0.8523	0.6351	1.1392		IS2872	1.582	1.0697	1.1201	0.4571	1.05722		IS23514	1.19	0.75	0.97		IS995	2.9	0.2
IS2382	1.0608	1.0762	0.9831	0.8784	0.999625		IS2864	1.14	0.87	1.05	0.87	0.9825		IS29468	1.15	0.9	0.95	0.73	0.9325		IS2382	0.9625	0.875	0.8714	1.876	0.999625		IS3121	1.1509	2.9182	0.3551	0	1.10605		IS30400	1.0139	1.1259	1.0429	0.8468	1.00738		IS30562	0.9	1.04	0.97		IS5301	1.75	0.92
IS20727	0.9474	0.9135	1.2256	0.9098	0.999075		IS30507	0.85	0.95	1.23	0.77	0.95		IS31651	1.02	0.93	0.85	0.89	0.9225		IS20727	0.9877	0.6167	0.6063	0.63	0.999075		IS26617	1.2127	1.3352	1.0149	0.8265	1.09732		IS23586	1.4835	1.0025	0.8935	0.6346	1.00353		IS4631	1.13	0.78	0.955		IS2864	1.89	0.67
IS2397	1.0053	0.9757	1.0397	0.9474	0.992025		IS5295	1.05	0.9	0.95	0.86	0.94		IS29392	1.03	1.14	0.84	0.66	0.9175		IS2397	1.0471	1.0204	0.8726	0.8476	0.992025		IS13919	1.7743	1.0573	0.8715	0.6028	1.07648		IS29392	1.0109	1.2248	1.0086	0.7694	1.00343		IS602	1.11	0.7	0.905		IS1219	1.46	1.09
IS12937	1.263	1.0394	0.9228	0.5559	0.945275		IS13294	1.19	0.94	0.92	0.71	0.94		IS4951	1.04	1.01	0.87	0.74	0.915		IS12937	2.1118	1.2645	1.3548	0.9269	0.945275		IS1004	0.9361	1.1266	1.4077	0.8275	1.07447		IS608	1.1929	1.0589	1.0305	0.7171	0.99985		IS1041	1.21	0.6	0.905		IS2413	1.53	1.02
IS5301	1.1431	1.2088	0.8283	0.5976	0.94445		IS28313	1.06	1.09	0.91	0.69	0.9375		IS30231	1.14	0.99	0.76	0.77	0.915		IS5301	0.641	0.7687	0.7687	0.613	0.94445		IS1219	1.6575	1.0873	0.6772	0.587	1.00225		IS2397	1.3913	1.0713	0.8381	0.6636	0.991075		IS25301	1.18	0.62	0.9		IS23684	1.39	1.05
IS18039	1.4369	1.2476	0.5825	0.5097	0.944175		IS23590	1.23	1.02	0.82	0.65	0.93		IS2379	1.18	0.82	0.87	0.73	0.9		IS18039	0.8963	0.7282	0.5233	0.4286	0.944175		IS29468	1.2485	1.0361	1.013	0.7002	0.99945		IS30231	1.4191	0.5835	0.9908	0.8927	0.971525		IS30838	1.05	0.74	0.895		IS23514	1.46	0.89
IS26617	1.1429	1.3592	0.6531	0.6041	0.939825		IS19153	1.04	0.91	0.84	0.91	0.925		IS19445	1.52	0.79	0.85	0.42	0.895		IS26617	0.9904	0.881	0.499	0.2783	0.939825		IS28313	1.1802	1.1246	0.9621	0.7096	0.994125		IS29582	1.1252	0.6945	0.9691	1.0705	0.964825		IS10302	1.38	0.4	0.89		IS6351	1.44	0.72
IS4698	2.7403	0.5992	0.229	0.1513	0.92995		IS29441	1.03	0.96	0.92	0.79	0.925		IS15931	1.09	0.98	0.78	0.7	0.8875		IS4698	0.7806	0.6087	0.3153	0.3163	0.92995		IS15170	1.2217	0.9137	0.8583	0.9479	0.9854		IS13971	1.1061	0.8408	0.8884	0.959	0.948575		IS5301	1.13	0.64	0.885		IS7310	1.44	0.72
IS2872	1.5486	1.1007	0.625	0.3981	0.9181		IS27887	1.31	0.87	0.87	0.64	0.9225		IS5295	1.14	0.82	0.72	0.79	0.8675		IS2872	1.8605	0.7351	1.3811	1.0155	0.9181		IS16151	1.0203	0.7085	1.1289	1.0467	0.9761		IS4951	1.161	0.9589	0.9146	0.7319	0.9416		IS5667	1.07	0.7	0.885		IS23579	1.28	0.87
IS2205	0.9899	0.8806	0.8508	0.9193	0.91015		IS8777	1.1	0.98	0.66	0.85	0.8975		IS28389	0.94	0.86	0.82	0.8	0.855		IS2205	1.1011	0.79	0.944	0.7476	0.91015		IS23586	1.5515	1.0553	0.8216	0.4705	0.974725		IS3158	1.1479	0.8242	0.881	0.8099	0.91575		IS23579	1.05	0.7	0.875		IS29519	1.37	0.75
IS19153	0.9694	0.8807	0.7768	1.0031	0.9075		IS29582	0.99	0.9	0.79	0.83	0.8775		IS608	1.08	0.9	0.86	0.54	0.845		IS19153	0.5542	0.4757	0.3769	0.3305	0.9075		IS27697	1.0393	1.0801	0.9561	0.7932	0.967175		IS17941	1.0504	0.8846	0.9494	0.7479	0.908075		IS7250	1.12	0.62	0.87		IS25089	1.45	0.65
IS2379	0.8429	1.0354	0.9269	0.8241	0.907325		IS26617	1.02	0.97	0.77	0.73	0.8725		IS12883	1.2	0.97	0.74	0.46	0.8425		IS2379	0.9376	0.9889	0.7357	1.9704	0.907325		IS18039	1.657	0.9092	0.5309	0.7384	0.958875		IS12883	1.1576	1.0715	0.7626	0.6151	0.9017		IS19445	1.13	0.61	0.87		IS1041	1.5	0.56
IS3971	1.268	1.204	0.64	0.496	0.902		IS15931	1.08	0.95	0.62	0.8	0.8625		IS2397	1.28	0.88	0.68	0.49	0.8325		IS3971	0.9913	0.7469	0.572	0.66	0.902		IS27912	1.1726	0.9514	0.9223	0.776	0.955575		IS19445	1.301	0.6999	1.0279	0.4958	0.88115		IS25089	1.18	0.54	0.86		IS5094	1.44	0.62
IS32349	1.0176	0.9956	0.7956	0.7648	0.8934		IS16528	0.85	0.94	1	0.62	0.8525		IS4360	1.03	0.81	0.63	0.79	0.815		IS32349	1.0218	0.8664	0.8438	0.8081	0.8934		IS20743	1.6116	1.0707	0.7309	0.3744	0.9469		IS15744	0.7927	1.2214	0.785	0.724	0.880775		IS27786	0.98	0.74	0.86		IS5919	1.03	1.01
IS22616	1.2438	0.8333	0.713	0.7716	0.890425		IS25910	1.01	0.8	1.01	0.58	0.85		IS25910	0.8	0.84	0.78	0.82	0.81		IS22616	1.0389	0.8652	0.7113	0.5599	0.890425		IS29565	1.0588	0.9376	1.1506	0.6178	0.9412		IS1004	1.1363	0.6966	0.8071	0.8677	0.876925		IS31186	1.16	0.56	0.86		IS23521	1.27	0.77
IS11473	0.8913	0.9029	0.8485	0.8718	0.878625		IS15170	1.04	0.78	0.77	0.81	0.85		IS30443	1.01	0.8	0.65	0.74	0.8		IS11473	0.871	0.6537	0.6805	0.6385	0.878625		IS12706	1.1044	1.0414	0.7468	0.8342	0.9317		IS13782	1.1913	1.0158	0.7933	0.4907	0.872775		IS32349	1.11	0.6	0.855		IS10969	1.62	0.41
IS15170	1.0103	0.9443	0.7959	0.7443	0.8737		IS12697	1.36	0.76	0.61	0.65	0.845		IS1004	1.1	0.71	0.64	0.72	0.7925		IS15170	0.7258	0.5366	0.5334	0.5405	0.8737		IS33844	0.5269	0.6596	1.82	0.7188	0.931325		IS23644	1.1075	0.9285	0.7881	0.6583	0.8706		IS24218	1.26	0.43	0.845		IS25301	1.18	0.84
IS23644	0.9802	0.9967	0.7063	0.7987	0.870475		IS29565	0.98	0.88	0.9	0.58	0.835		IS13971	0.87	0.84	0.76	0.7	0.7925		IS23644	1.0082	0.9111	0.7967	0.6561	0.870475		IS10757	1.1447	1.0952	0.7985	0.5261	0.891125		IS24939	1.2969	1.0989	0.6021	0.4791	0.86925		IS30231	1.08	0.61	0.845		IS29950	1.23	0.7
IS4581	1.0333	0.6917	0.9583	0.7833	0.86665		IS10302	1.11	0.89	0.76	0.56	0.83		IS28747	0.95	0.86	0.66	0.7	0.7925		IS4581	0.9625	0.772	0.5874	0.5202	0.86665		IS24953	0.9653	0.7968	1.0764	0.7114	0.887475		IS28747	0.9887	0.9186	0.724	0.8279	0.8648		IS25249	1.02	0.66	0.84		IS5386	1.21	0.7
IS21083	1.0761	0.9239	0.8663	0.5864	0.863175		IS28389	1.14	0.77	0.74	0.63	0.82		IS13782	1.07	0.87	0.71	0.51	0.79		IS21083	0.7604	0.8031	0.7019	0.5569	0.863175		IS27557	0.9668	1.0549	0.8206	0.697	0.884825		IS30451	0.9976	0.9587	0.7742	0.6861	0.85415		IS15478	0.71	0.95	0.83		IS25249	1.29	0.6
IS10302	1.25	0.9574	0.7898	0.4517	0.862225		IS27557	0.88	0.92	0.84	0.6	0.81		IS15744	0.8	0.9	0.74	0.71	0.7875		IS10302	0.9648	0.6537	0.6702	0.6222	0.862225		IS11473	0.9677	0.936	0.7809	0.8327	0.879325		IS30507	1.007	0.9462	0.7114	0.7449	0.852375		IS8777	1.08	0.56	0.82		IS32349	1.26	0.63
IS602	1.1325	1.1767	0.8273	0.3052	0.860425		IS21863	0.99	0.89	0.73	0.61	0.805		IS17941	1.02	0.8	0.75	0.58	0.7875		IS602	1.0742	0.9656	0.9167	0.7937	0.860425		IS31681	1.3185	0.9424	0.8327	0.4147	0.877075		IS28451	0.9506	0.9066	0.7739	0.7348	0.841475		IS1219	1.05	0.57	0.81		IS5667	1.32	0.56
IS24348	0.9904	1.0433	0.7003	0.7051	0.859775		IS24453	0.83	0.93	0.82	0.62	0.8		IS30508	0.77	0.91	0.88	0.59	0.7875		IS24348	1.6698	1.0109	1.296	1.6012	0.859775		IS20727	0.9764	0.9197	0.8039	0.8025	0.875625		IS16528	1.0164	0.8794	0.8063	0.6596	0.840425		IS22720	0.94	0.68	0.81		IS32439	1.15	0.72
IS1212	0.6779	1.7687	0.5498	0.4342	0.85765		IS12883	1.17	0.94	0.55	0.53	0.7975		IS2413	0.87	0.69	0.9	0.68	0.785		IS1212	0.7646	0.3098	0.3994	0.145	0.85765		IS20816	1.0242	1.2646	0.7106	0.4889	0.872075		IS15931	0.9499	0.9081	0.7913	0.684	0.833325		IS30450	0.67	0.95	0.81		IS19445	1.22	0.63
IS603	0.9646	0.9291	0.878	0.6575	0.8573		IS2872	1.34	0.8	0.71	0.34	0.7975		IS13919	0.98	0.78	0.69	0.66	0.7775		IS603	1.1293	0.7674	0.8679	0.8353	0.8573		IS30466	1.4006	0.8645	0.7075	0.5101	0.870675		IS28389	0.9742	0.7377	0.8155	0.7924	0.82995		IS6421	0.96	0.65	0.805		IS27887	1.36	0.49
IS473	0.8889	1.2037	0.7099	0.6204	0.855725		IS14779	1.11	0.74	0.83	0.49	0.7925		IS30507	0.94	0.87	0.69	0.61	0.7775		IS473	0.8316	0.6496	0.2025	0.3254	0.855725		IS33090	1.2677	0.9797	0.526	0.6861	0.864875		IS4360	1.1061	0.8283	0.6914	0.6604	0.82155		IS603	0.94	0.66	0.8		IS29565	1.22	0.63
IS14779	1.4582	0.7143	0.8031	0.4233	0.849725		IS24139	1	0.84	0.79	0.52	0.7875		IS20679	0.95	0.83	0.73	0.58	0.7725		IS14779	0.95	0.723	0.6144	0.5011	0.849725		IS12697	1.1528	0.7791	0.8794	0.647	0.864575		IS12945	1.2957	1.0204	0.6819	0.2245	0.805625		IS27697	0.92	0.68	0.8		IS26046	1.08	0.75
IS29441	1.1517	0.8926	0.6081	0.6792	0.8329		IS33844	0.96	1.04	0.65	0.5	0.7875		IS23644	1.04	0.82	0.68	0.54	0.77		IS29441	1.3623	1.2743	1.0694	0.9398	0.8329		IS24348	1.0817	0.9133	0.7474	0.7157	0.864525		IS10757	1.1569	0.8651	0.6736	0.4992	0.7987		IS29519	0.91	0.69	0.8		IS14290	1.32	0.5
IS20816	0.9777	0.9688	0.7232	0.6563	0.8315		IS25089	0.8	0.98	0.7	0.65	0.7825		IS32349	0.91	0.85	0.65	0.67	0.77		IS20816	0.7837	1.0008	0.6481	0.572	0.8315		IS21863	1.2002	0.7549	0.7694	0.7327	0.8643		IS8774	0.7194	1.0461	0.8343	0.5877	0.796875		IS29565	1.07	0.53	0.8		IS2426	1.25	0.53
IS8777	0.9269	0.9385	0.6981	0.7558	0.829825		IS608	0.92	0.7	0.66	0.82	0.775		IS603	0.97	0.81	0.65	0.64	0.7675		IS8777	0.8912	0.8294	0.5784	0.6686	0.829825		IS30231	1.4086	0.8255	0.6262	0.5638	0.856025		IS31651	0.8866	0.8438	0.6917	0.725	0.786775		IS1212	1.01	0.56	0.785		IS29582	1.22	0.56
IS33090	1.3867	0.6314	0.4924	0.8066	0.829275		IS7310	1.03	0.88	0.68	0.5	0.7725		IS22986	0.83	0.74	0.78	0.71	0.765		IS33090	0.9955	0.9574	1.0589	0.8207	0.829275		IS2872	1.4782	0.8473	0.7297	0.3666	0.85545		IS2389	1.0973	0.8674	0.5758	0.5995	0.785		IS14779	1.15	0.42	0.785		IS4060	0.7	1.06
IS24462	0.932	0.7426	0.8787	0.7396	0.823225		IS20679	0.7	0.92	0.67	0.8	0.7725		IS30079	1.01	0.81	0.68	0.54	0.76		IS24462	0.9936	0.7127	0.6636	0.7655	0.823225		IS29392	0.9642	1.0673	0.78	0.5986	0.852525		IS20195	0.8471	0.9738	0.7142	0.6	0.783775		IS7679	0.91	0.65	0.78		IS30838	1.16	0.6
IS29950	1.014	0.8762	0.8483	0.5349	0.81835		IS7305	0.75	0.73	0.87	0.73	0.77		IS28451	1.01	0.81	0.58	0.62	0.755		IS29950	0.7816	1.2888	1.056	1.0199	0.81835		IS21083	1.1368	1.0364	0.7138	0.4878	0.8437		IS28449	0.9756	0.8809	0.6771	0.5761	0.777425		IS11619	0.45	1.11	0.78		IS30536	1.17	0.56
IS21863	0.949	0.6793	0.7928	0.8454	0.816625		IS28451	0.86	0.89	0.71	0.61	0.7675		IS8774	0.72	0.97	0.74	0.59	0.755		IS21863	0.9163	0.6297	0.7812	0.6062	0.816625		IS4360	1.0184	0.9982	0.6921	0.665	0.843425		IS31681	1.2448	0.8917	0.641	0.3246	0.775525		IS21645	0.93	0.62	0.775		IS30572	1.19	0.54
IS12697	1.0308	0.8524	0.6123	0.7203	0.80395		IS29392	0.88	0.92	0.71	0.56	0.7675		IS27912	0.94	0.67	0.73	0.67	0.7525		IS12697	0.7186	0.6499	3.2488	0.5996	0.80395		IS19153	0.9328	0.8413	0.7712	0.814	0.839825		IS32349	0.9846	0.7963	0.691	0.625	0.774225		IS28449	0.99	0.56	0.775		IS19262	1.15	0.57
IS27557	0.9213	0.814	0.7668	0.7096	0.802925		IS12706	0.99	0.86	0.6	0.61	0.765		IS20195	0.89	0.91	0.68	0.52	0.75		IS27557	0.7494	0.7707	0.6459	0.5086	0.802925		IS22239	0.945	0.7651	0.8738	0.7701	0.8385		IS603	1.0263	0.7928	0.6583	0.6089	0.771575		IS30536	0.95	0.58	0.765		IS29358	1.12	0.59
IS25910	0.8477	0.8614	0.8818	0.5932	0.796025		IS9745	1.17	0.99	0.51	0.38	0.7625		IS25089	0.9	0.76	0.59	0.75	0.75		IS25910	0.7627	0.7462	0.6946	0.6781	0.796025		IS28747	0.9499	1.0531	0.8061	0.5395	0.83715		IS25910	0.9031	0.7884	0.682	0.6865	0.765		IS6354	1.01	0.51	0.76		IS31186	1.27	0.44
IS27697	0.8601	1.0229	0.6376	0.6583	0.794725		IS19975	0.96	1.03	0.8	0.26	0.7625		IS8012	0.93	0.81	0.65	0.59	0.745		IS27697	0.6724	0.6416	0.4827	0.6233	0.794725		IS9113	0.6514	1.7701	0.4303	0.4803	0.833025		IS20679	0.9439	0.8023	0.7248	0.5828	0.76345		IS16528	0.8	0.72	0.76		IS27786	0.99	0.71
IS23992	1.0261	0.7483	0.7221	0.663	0.789875		IS22239	0.97	0.69	0.77	0.58	0.7525		IS13294	0.96	0.63	0.75	0.64	0.745		IS23992	0.9377	0.955	0.9818	0.9056	0.789875		IS608	0.9028	0.7694	0.7174	0.9316	0.8303		IS1219	1.0307	0.779	0.5944	0.6195	0.7559		IS22986	1.03	0.49	0.76		IS31706	0.43	1.27
IS24453	0.7702	0.8043	0.5839	0.9814	0.78495		IS4581	0.83	1	0.62	0.53	0.745		IS12945	1.15	0.94	0.63	0.23	0.7375		IS24453	0.7276	0.6593	0.5448	0.409	0.78495		IS10302	1.1043	0.8655	0.8505	0.4912	0.827875		IS22799	1.1926	0.9602	0.4864	0.3789	0.754525		IS23590	0.88	0.64	0.76		IS29241	1.32	0.37
IS10757	1.005	0.8102	0.7731	0.509	0.774325		IS28449	1.03	1.02	0.67	0.25	0.7425		IS23992	0.94	0.74	0.69	0.57	0.735		IS10757	1.0493	0.8548	0.5967	0.5146	0.774325		IS20195	0.791	1.2887	0.5879	0.5988	0.8166		IS26025	0.8731	0.6949	0.6394	0.801	0.7521		IS14290	0.96	0.55	0.755		IS29468	1.12	0.56
IS2902	1.0959	1.1066	0.516	0.3539	0.7681		IS30400	0.68	0.89	0.71	0.68	0.74		IS28313	1.09	0.72	0.64	0.47	0.73		IS2902	0.9741	0.528	0.441	0.4636	0.7681		IS4581	0.9915	0.8675	0.6288	0.7547	0.810625		IS29914	1.0601	0.7406	0.714	0.4768	0.747875		IS29392	1	0.51	0.755		IS31557	1.11	0.57
IS29565	0.8757	0.8438	0.7811	0.5704	0.76775		IS8012	0.75	0.6	0.81	0.79	0.7375		IS29519	0.94	0.72	0.67	0.58	0.7275		IS29565	1.5068	1.3655	1.2914	0.8577	0.76775		IS12735	1.1579	0.921	0.6322	0.5291	0.81005		IS602	0.8855	0.8016	0.6976	0.6	0.746175		IS29627	1.04	0.47	0.755		IS24175	1.12	0.55
IS30400	0.9778	0.7944	0.6008	0.6532	0.75655		IS31681	0.88	0.85	0.77	0.45	0.7375		IS23586	1.18	0.78	0.53	0.4	0.7225		IS30400	0.8189	0.9125	0.8886	0.7382	0.75655		IS2864	0.912	0.8296	0.8109	0.6714	0.805975		IS29335	1.0166	0.7434	0.5974	0.625	0.7456		IS13919	1.09	0.41	0.75		IS29627	1.21	0.46
IS4631	1.0576	0.8147	0.7392	0.4119	0.75585		IS5667	1.3	0.83	0.63	0.19	0.7375		IS29335	1	0.71	0.63	0.54	0.72		IS4631	1.0912	0.8707	0.6032	0.3685	0.75585		IS32349	1.1345	0.8238	0.7017	0.553	0.80325		IS23590	0.9818	0.8085	0.6889	0.4877	0.741725		IS7957	0.85	0.64	0.745		IS23216	1.12	0.54
IS24953	0.8891	0.6653	0.7515	0.7084	0.753575		IS22986	1.83	0.28	0.44	0.39	0.735		IS33023	0.91	0.76	0.68	0.53	0.72		IS24953	1.0036	0.7279	0.6236	0.4343	0.753575		IS20625	1.2216	0.8031	0.7797	0.397	0.80035		IS30079	1.0336	0.8487	0.5535	0.528	0.74095		IS20625	1.03	0.45	0.74		IS22720	0.92	0.73
IS20743	1.0755	0.8459	0.4937	0.5566	0.742925		IS23684	0.88	0.71	0.78	0.56	0.7325		IS10757	1	0.83	0.63	0.41	0.7175		IS20743	1.0087	0.9257	0.6573	0.6824	0.742925		IS14779	1.2709	0.6665	0.8587	0.3582	0.788575		IS27912	0.8541	0.6949	0.7093	0.6726	0.732725		IS23992	0.93	0.55	0.74		IS7305	1	0.64
IS29914	0.9295	0.741	0.618	0.6803	0.7422		IS11473	0.79	0.77	0.63	0.74	0.7325		IS5301	0.77	0.88	0.71	0.48	0.71		IS29914	1.0221	0.8481	0.7937	0.4006	0.7422		IS13782	1.159	0.8771	0.615	0.4926	0.785925		IS13919	0.9493	0.6535	0.6416	0.6864	0.7327		IS29233	1.07	0.41	0.74		IS12302	0.92	0.72
IS1219	1.0675	0.8482	0.4723	0.5807	0.742175		IS29468	0.96	0.76	0.69	0.51	0.73		IS29772	1.07	0.67	0.45	0.64	0.7075		IS1219	0.9951	0.7741	0.5254	0.707	0.742175		IS29582	0.9181	0.7763	0.7506	0.681	0.7815		IS23992	0.8177	0.778	0.6769	0.6459	0.729625		IS5295	0.84	0.63	0.735		IS26222	1.02	0.62
IS19975	1.1648	0.9154	0.7105	0.1381	0.7322		IS29772	0.93	0.76	0.5	0.73	0.73		IS28449	0.92	0.87	0.56	0.48	0.7075		IS19975	1.0355	0.8295	0.6496	0.4088	0.7322		IS31651	0.8124	0.4467	0.1785	1.6853	0.780725		IS22616	0.8951	0.722	0.6172	0.6804	0.728675		IS24348	0.91	0.55	0.73		IS8774	1.23	0.39
IS25732	0.9011	1.0211	0.68	0.3263	0.732125		IS20956	0.96	0.67	0.78	0.49	0.725		IS31681	1.06	0.81	0.65	0.31	0.7075		IS25732	1.0642	0.838	0.5399	0.5196	0.732125		IS25910	0.7622	0.8415	0.8763	0.6402	0.78005		IS4631	1.2083	0.872	0.4764	0.3526	0.727325		IS26701	0.99	0.47	0.73		IS29239	1.22	0.4
IS21645	0.9238	1.1175	0.5048	0.3746	0.730175		IS30451	0.81	0.73	0.74	0.61	0.7225		IS30466	0.95	0.79	0.55	0.52	0.7025		IS21645	0.7961	0.582	0.5843	0.5506	0.730175		IS16528	0.9229	0.8146	0.7108	0.6675	0.77895		IS28313	1.0745	0.711	0.6287	0.4852	0.72485		IS26222	0.9	0.55	0.725		IS26484	1.17	0.45
IS27912	0.8451	0.7504	0.6571	0.6211	0.718425		IS32349	0.91	0.71	0.71	0.56	0.7225		IS22799	1.09	0.86	0.48	0.35	0.695		IS27912	0.8585	0.8554	0.7047	0.7544	0.718425		IS2379	0.9402	0.9059	0.7086	0.5567	0.77785		IS33023	0.8561	0.7834	0.7111	0.5354	0.7215		IS32787	1	0.45	0.725		IS29654	1.15	0.47
IS26694	0.8807	0.8257	0.7737	0.3884	0.717125		IS473	1	0.74	0.61	0.53	0.72		IS4581	0.98	0.78	0.6	0.42	0.695		IS26694	0.4981	0.7929	0.4216	0.3004	0.717125		IS23992	0.9726	0.8411	0.7351	0.561	0.77745		IS10302	0.9818	0.67	0.7015	0.5175	0.7177		IS2389	1.09	0.35	0.72		IS23644	0.97	0.63
IS4951	0.6623	1.0656	0.7443	0.3902	0.7156		IS1219	1.01	0.75	0.62	0.49	0.7175		IS7310	1.01	0.71	0.58	0.48	0.695		IS4951	1.0334	0.8725	0.8274	0.6532	0.7156		IS602	1.1455	0.587	0.7746	0.6018	0.777225		IS18039	0.9635	0.7142	0.4696	0.7225	0.71745		IS2426	0.75	0.69	0.72		IS4613	0.85	0.72
IS15478	0.9669	0.6887	0.6797	0.5218	0.714275		IS29335	0.85	0.88	0.7	0.42	0.7125		IS602	0.75	0.75	0.7	0.54	0.685		IS15478	0.8725	0.6607	0.5564	0.5502	0.714275		IS30451	0.8426	0.7885	0.8378	0.6304	0.774825		IS25732	1.0507	0.7937	0.4986	0.496	0.70975		IS2872	0.92	0.52	0.72		IS28849	1.27	0.27
IS13971	0.8569	0.5935	0.5286	0.8626	0.7104		IS12735	1.01	0.85	0.58	0.39	0.7075		IS12697	0.8	0.71	0.72	0.51	0.685		IS13971	1.2479	1.0056	0.9846	1.2157	0.7104		IS22609	1.0436	1.0425	0.7211	0.2865	0.773425		IS7305	0.9455	0.6557	0.6673	0.56	0.707125		IS5094	0.79	0.65	0.72		IS19450	1.05	0.48
IS28313	0.8217	0.826	0.6638	0.5177	0.7073		IS7679	0.99	0.72	0.6	0.5	0.7025		IS21083	0.81	0.79	0.64	0.5	0.685		IS28313	0.9587	0.8185	0.7089	0.5776	0.7073		IS24175	0.9901	0.7873	0.7595	0.5393	0.76905		IS25089	0.9213	0.6822	0.5098	0.6871	0.7001		IS8774	1.07	0.36	0.715		IS20625	1.11	0.41
IS23521	0.7463	0.6707	0.3949	1.0093	0.7053		IS23992	0.8	0.94	0.65	0.42	0.7025		IS24462	1.2	0.49	0.55	0.5	0.685		IS23521	0.9441	0.7605	0.4437	0.4261	0.7053		IS28449	1.0571	1.1053	0.5681	0.3398	0.767575		IS21083	0.7979	0.8196	0.6636	0.5115	0.69815		IS11919	0.79	0.64	0.715		IS28614	1.06	0.46
IS28747	0.876	0.9483	0.6033	0.3719	0.699875		IS15945	1	0.53	0.58	0.7	0.7025		IS21863	0.91	0.71	0.64	0.47	0.6825		IS28747	0.9714	0.9117	0.7632	0.8768	0.699875		IS15478	1.3155	0.7003	0.5538	0.4412	0.7527		IS19389	1.0234	0.7357	0.6518	0.3617	0.69315		IS29468	0.93	0.5	0.715		IS20632	1.12	0.39
IS23590	0.7761	0.7534	0.652	0.5961	0.6944		IS33090	0.98	0.73	0.6	0.49	0.7		IS24939	1.09	0.89	0.44	0.31	0.6825		IS23590	1.0701	0.8073	0.7715	0.6409	0.6944		IS7679	1.1145	0.7668	0.5935	0.5122	0.74675		IS14779	0.952	0.72	0.5969	0.4943	0.6908		IS26484	0.98	0.45	0.715		IS24348	0.96	0.55
IS30417	0.9592	0.7767	0.5709	0.4641	0.692725		IS24462	0.86	0.6	0.75	0.57	0.695		IS29914	0.92	0.71	0.67	0.43	0.6825		IS30417	0.7741	0.6458	0.6179	0.5407	0.692725		IS22616	0.9617	0.9873	0.7393	0.2963	0.74615		IS19153	0.8116	0.659	0.7232	0.5617	0.688875		IS27887	0.96	0.47	0.715		IS28141	1.05	0.46
IS19262	0.8787	0.7746	0.6534	0.4579	0.69115		IS2379	0.93	0.59	0.66	0.57	0.6875		IS7305	0.87	0.66	0.64	0.55	0.68		IS19262	0.9869	0.7698	0.6442	0.4553	0.69115		IS24939	1.0951	1.1176	0.4323	0.3253	0.742575		IS30466	0.8735	0.7168	0.5894	0.5653	0.68625		IS2397	1.11	0.31	0.71		IS30079	0.99	0.52
IS12706	0.9848	0.7652	0.4848	0.5274	0.69055		IS19262	0.86	0.79	0.67	0.42	0.685		IS20743	0.91	0.68	0.54	0.59	0.68		IS12706	0.8801	0.9336	0.5375	0.6863	0.69055		IS28451	0.9016	0.8745	0.5859	0.5986	0.74015		IS20956	0.9945	0.6435	0.6044	0.4942	0.68415		IS7987	0.86	0.56	0.71		IS30466	1.14	0.37
IS26222	0.9352	0.6761	0.6338	0.5042	0.687325		IS20195	0.82	0.85	0.57	0.5	0.685		IS1219	0.91	0.68	0.51	0.61	0.6775		IS26222	0.1254	0.0574	0.0722	0.0646	0.687325		IS28389	1.0459	0.6524	0.6759	0.586	0.74005		IS27557	0.7923	0.7824	0.6352	0.5072	0.679275		IS15931	0.8	0.62	0.71		IS23590	0.93	0.57
IS26025	0.8635	0.5722	0.8635	0.4488	0.687		IS20632	0.9	0.63	0.65	0.55	0.6825		IS12706	0.84	0.88	0.41	0.58	0.6775		IS26025	0.7483	0.6535	0.5499	0.7119	0.687		IS22986	1.3009	0.377	0.5117	0.7611	0.737675		IS12706	0.8083	0.8695	0.4321	0.6047	0.67865		IS2413	0.89	0.52	0.705		IS21863	1.03	0.45
IS32439	1.2307	0.6561	0.4834	0.3715	0.685425		IS13782	0.83	0.77	0.6	0.51	0.6775		IS20816	0.86	0.84	0.56	0.45	0.6775		IS32439	0.9422	0.618	0.531	0.41	0.685425		IS20679	0.9137	0.8384	0.6103	0.5882	0.73765		IS20816	0.8532	0.8738	0.4961	0.469	0.673025		IS23521	0.74	0.67	0.705		IS8777	1	0.47
IS23586	1.0937	0.7489	0.5765	0.3156	0.683675		IS32439	0.85	0.73	0.65	0.47	0.675		IS28141	0.91	0.74	0.62	0.43	0.675		IS23586	1.3652	1.068	0.9557	0.6837	0.683675		IS29335	1.0182	0.7754	0.698	0.4524	0.736		IS21863	0.91	0.6156	0.5937	0.5633	0.67065		IS29914	0.89	0.52	0.705		IS9108	1.17	0.3
IS20956	1.053	0.6818	0.4754	0.483	0.6733		IS27697	0.65	0.75	0.71	0.56	0.6675		IS25249	0.82	0.69	0.67	0.52	0.675		IS20956	1.0333	0.6756	0.65	0.5229	0.6733		IS12302	0.8311	0.8563	0.6889	0.5598	0.734025		IS28614	0.9974	0.6543	0.54	0.4822	0.668475		IS21863	0.94	0.47	0.705		IS22986	0.97	0.49
IS29468	0.9393	0.7014	0.5812	0.4486	0.667625		IS28747	0.78	0.78	0.63	0.48	0.6675		IS24953	0.97	0.67	0.64	0.4	0.67		IS29468	1.0699	0.9806	1.1748	0.8777	0.667625		IS25089	0.785	0.8374	0.67	0.6166	0.72725		IS29519	0.8611	0.6148	0.6306	0.5643	0.6677		IS12706	0.74	0.65	0.695		IS19153	0.91	0.54
IS25089	0.6294	0.8088	0.6541	0.5644	0.664175		IS3971	1.06	0.82	0.42	0.36	0.665		IS26025	0.85	0.67	0.57	0.59	0.67		IS25089	0.9178	0.6886	0.7611	0.7546	0.664175		IS29914	1.0404	0.7046	0.6945	0.4676	0.726775		IS19262	1.006	0.746	0.5231	0.3952	0.667575		IS29772	1.02	0.37	0.695		IS21645	0.83	0.62
IS3158	0.662	0.7979	0.4669	0.7038	0.65765		IS20816	0.85	0.83	0.59	0.38	0.6625		IS20727	0.88	0.6	0.58	0.6	0.665		IS3158	1.0419	0.8462	1.0169	1.0258	0.65765		IS19262	1.0778	0.763	0.6537	0.4097	0.72605		IS19975	0.8342	0.7974	0.5678	0.4626	0.6655		IS24503	1.39	0	0.695		IS22616	0.92	0.52
IS16528	0.8836	0.6424	0.4906	0.6091	0.656425		IS2413	0.75	0.66	0.6	0.63	0.66		IS2389	0.79	0.77	0.53	0.57	0.665		IS16528	0.8719	0.7733	0.753	0.6039	0.656425		IS7310	1.064	0.822	0.5724	0.4305	0.722225		IS24462	0.5167	0.7939	0.6335	0.6907	0.6587		IS26046	0.82	0.57	0.695		IS33023	1.01	0.43
IS7679	0.8078	0.7488	0.5333	0.524	0.653475		IS29326	0.79	0.76	0.65	0.44	0.66		IS33353	0.92	0.91	0.53	0.28	0.66		IS7679	0.8358	0.5718	0.41	0.2639	0.653475		IS8777	0.8037	0.8833	0.5533	0.6449	0.7213		IS2413	0.7844	0.5939	0.76	0.4654	0.650925		IS2205	0.84	0.54	0.69		IS1004	1.07	0.36
IS16151	0.7133	0.5821	0.6018	0.709	0.65155		IS30079	0.8	0.74	0.68	0.42	0.66		IS16528	0.84	0.66	0.62	0.51	0.6575		IS16151	1.2355	1.1461	0.9589	0.6539	0.65155		IS26025	1.1439	0.6597	0.7408	0.3386	0.72075		IS5295	0.7951	0.6176	0.527	0.6629	0.65065		IS29950	0.84	0.54	0.69		IS28313	0.93	0.5
IS7310	0.952	0.6788	0.5381	0.4371	0.6515		IS30231	0.96	0.75	0.55	0.37	0.6575		IS20713	0.86	0.76	0.59	0.4	0.6525		IS7310	1.0691	0.6682	0.6009	0.4323	0.6515		IS8774	0.7604	0.7247	0.4558	0.9338	0.718675		IS4060	1.5235	0.8144	0.1354	0.1259	0.6498		IS4613	0.85	0.52	0.685		IS23992	1.01	0.42
IS8012	0.7182	0.7805	0.6775	0.4173	0.648375		IS20727	0.81	0.66	0.64	0.48	0.6475		IS22720	1.04	0.65	0.63	0.29	0.6525		IS8012	0.919	0.8815	0.7086	0.7279	0.648375		IS19445	0.973	0.7303	0.7918	0.3531	0.71205		IS19450	0.7845	0.8594	0.699	0.2522	0.648775		IS7305	0.87	0.5	0.685		IS7131	0.95	0.47
IS28614	0.7365	0.7151	0.5313	0.6068	0.647425		IS2382	0.79	0.76	0.56	0.47	0.645		IS23590	0.91	0.67	0.61	0.42	0.6525		IS28614	0.8838	0.7061	0.6282	0.6179	0.647425		IS24453	0.7658	0.7638	0.7693	0.5478	0.711675		IS24175	0.8682	0.7606	0.5792	0.384	0.648		IS20679	0.91	0.46	0.685		IS29441	0.88	0.53
IS20679	0.8642	0.6616	0.5194	0.5323	0.644375		IS2426	0.69	0.74	0.69	0.45	0.6425		IS18039	1.11	0.65	0.43	0.41	0.65		IS20679	0.9536	0.8228	0.8152	0.8118	0.644375		IS20956	1.1178	0.7203	0.5675	0.4349	0.710125		IS26617	0.9126	0.8257	0.5835	0.27	0.64795		IS22239	0.86	0.51	0.685		IS603	1.13	0.27
IS30231	0.8298	0.6825	0.4584	0.6048	0.643875		IS24348	0.9	0.75	0.55	0.36	0.64		IS19975	0.91	0.8	0.53	0.36	0.65		IS30231	1.505	1.0815	1.1004	0.9443	0.643875		IS2382	0.8586	0.8716	0.6142	0.4604	0.7012		IS20713	0.8662	0.7537	0.5634	0.4068	0.647525		IS29241	0.98	0.39	0.685		IS29914	0.88	0.52
IS30508	0.9391	0.7036	0.5028	0.4224	0.641975		IS22720	0.88	0.62	0.72	0.34	0.64		IS2864	0.91	0.65	0.53	0.5	0.6475		IS30508	1.098	1.1465	1.3407	1.0018	0.641975		IS22294	1.1384	0.6517	0.552	0.4265	0.69215		IS23514	1.0687	0.5621	0.4421	0.5087	0.6454		IS29582	0.89	0.48	0.685		IS14090	1.11	0.28
IS23684	0.8523	0.6154	0.6585	0.4385	0.641175		IS23586	0.95	0.75	0.58	0.28	0.64		IS29233	0.89	0.71	0.62	0.36	0.645		IS23684	0.7837	0.5937	0.571	0.4063	0.641175		IS15931	0.8471	0.7738	0.6321	0.5136	0.69165		IS4092	1.0507	0.826	0.4903	0.2136	0.64515		IS30533	0.91	0.46	0.685		IS22294	0.83	0.56
IS12735	0.7072	0.5474	0.8602	0.4459	0.640175		IS4372	0.8	0.51	0.69	0.54	0.635		IS15170	0.75	0.72	0.55	0.55	0.6425		IS12735	13.9676	1.6802	0.6579	0.6478	0.640175		IS25732	0.8647	0.9746	0.6351	0.2824	0.6892		IS22609	0.7864	0.661	0.482	NA	0.643133		IS473	0.94	0.43	0.685		IS29100	1.28	0.11
IS20195	0.7805	0.7547	0.5065	0.5164	0.639525		IS29914	0.88	0.64	0.61	0.41	0.635		IS28614	0.94	0.72	0.52	0.39	0.6425		IS20195	0.8673	0.9453	0.7456	0.6565	0.639525		IS7305	0.7631	0.652	0.725	0.5612	0.675325		IS8777	0.9143	0.6924	0.4474	0.503	0.639275		IS9177	1.03	0.33	0.68		IS16528	0.76	0.62
IS22239	0.7767	0.6348	0.5927	0.5534	0.6394		IS30466	0.79	0.63	0.56	0.54	0.63		IS14779	0.9	0.68	0.56	0.42	0.64		IS22239	0.8649	0.5482	0.6206	0.4538	0.6394		IS5301	0.8202	1.0294	0.5111	0.3366	0.674325		IS27697	0.6745	0.8211	0.5205	0.5389	0.63875		IS1233	0.85	0.51	0.68		IS28747	0.96	0.42
IS5667	0.8586	0.6728	0.6518	0.3534	0.63415		IS22609	0.75	0.75	0.72	0.28	0.625		IS10302	0.89	0.59	0.61	0.46	0.6375		IS5667	0.5842	0.588	0.4181	0.3168	0.63415		IS4060	1.307	0.7447	0.3573	0.2866	0.6739		IS14290	0.6751	0.6713	0.6067	0.5973	0.6376		IS2379	0.78	0.58	0.68		IS29233	0.99	0.39
IS26749	0.8744	0.6366	0.6101	0.4075	0.63215		IS1212	0.72	0.73	0.64	0.4	0.6225		IS19153	0.85	0.63	0.56	0.51	0.6375		IS26749	0.6854	0.4905	0.4702	0.431	0.63215		IS29733	0.7007	0.8375	0.6377	0.4572	0.658275		IS29950	0.4401	0.8966	0.6263	0.5846	0.6369		IS14090	0.82	0.54	0.68		IS29392	1	0.38
IS28451	0.8733	0.691	0.4511	0.499	0.6286		IS29733	0.78	0.67	0.59	0.44	0.62		IS24175	0.97	0.74	0.48	0.36	0.6375		IS28451	0.9138	0.9386	0.7804	0.7415	0.6286		IS23684	0.7946	0.6392	0.7306	0.4679	0.658075		IS20743	0.8729	0.7309	0.5699	0.3661	0.63495		IS20632	0.98	0.38	0.68		IS22799	0.91	0.46
IS6351	0.9929	0.7089	0.4768	0.3357	0.628575		IS10757	0.87	0.71	0.54	0.35	0.6175		IS29950	0.58	0.71	0.6	0.65	0.635		IS6351	0.6994	0.4862	0.6097	0.3486	0.628575		IS20632	0.8309	0.4133	1.0681	0.3185	0.6577		IS12697	0.7322	0.6283	0.69	0.4884	0.634725		IS29441	0.85	0.51	0.68		IS31043	1.06	0.31
IS31681	0.8587	0.7092	0.5967	0.3484	0.62825		IS25249	0.7	0.78	0.54	0.43	0.6125		IS19262	1.01	0.61	0.51	0.39	0.63		IS31681	0.9972	0.8364	0.6443	0.3226	0.62825		IS23590	0.7916	0.7546	0.6054	0.4785	0.657525		IS2205	1.0303	0.7463	0.5129	0.248	0.634375		IS608	0.85	0.5	0.675		IS28389	0.95	0.42
IS29772	0.8412	0.6841	0.438	0.5393	0.62565		IS7250	0.73	0.64	0.69	0.38	0.61		IS2205	1.02	0.75	0.49	0.26	0.63		IS29772	0.8708	0.7356	0.3101	0.5271	0.62565		IS20697	1.1637	0.498	0.5483	0.4164	0.6566		IS10969	0.9659	0.6996	0.4437	0.4199	0.632275		IS11026	0.96	0.39	0.675		IS29772	0.98	0.38
IS4372	0.9833	0.5418	0.6255	0.3431	0.623425		IS22294	0.74	0.64	0.65	0.41	0.61		IS27557	0.75	0.71	0.59	0.47	0.63		IS4372	0.631	0.4095	0.5588	0.5404	0.623425		IS14290	0.9401	0.6123	0.4829	0.5669	0.65055		IS5301	0.7557	0.4192	0.7792	0.5729	0.63175		IS24953	0.84	0.51	0.675		IS24953	0.9	0.45
IS17941	0.8979	0.7064	0.5894	0.2851	0.6197		IS26046	0.84	0.62	0.59	0.39	0.61		IS20956	0.87	0.62	0.56	0.46	0.6275		IS17941	1.1862	1.0411	1.0266	0.8368	0.6197		IS29950	0.4646	0.8715	0.7479	0.5041	0.647025		IS25249	0.746	0.7157	0.5987	0.459	0.62985		IS25910	0.8	0.55	0.675		IS30417	1.06	0.29
IS19859	0.8157	0.8498	0.4966	0.3157	0.61945		IS26737	0.89	0.58	0.5	0.46	0.6075		IS4631	1.07	0.71	0.43	0.29	0.625		IS19859	0.7741	0.6469	0.4781	0.3251	0.61945		IS19975	0.8553	0.8974	0.6307	0.2035	0.646725		IS4581	0.8496	0.6796	0.5039	0.4799	0.62825		IS30572	0.92	0.43	0.675		IS12945	0.73	0.61
IS29392	0.6426	0.7809	0.4945	0.5532	0.6178		IS20625	0.91	0.69	0.49	0.33	0.605		IS4092	1.03	0.74	0.5	0.22	0.6225		IS29392	1.0181	1.1944	1.3266	0.9876	0.6178		IS26222	0.9671	0.8033	0.462	0.3482	0.64515		IS9113	0.9686	0.7297	0.4007	0.4113	0.627575		IS31043	0.95	0.4	0.675		IS30533	0.98	0.36
IS8774	0.8355	0.6086	0.3487	0.6678	0.61515		IS27912	0.75	0.52	0.53	0.61	0.6025		IS24453	0.82	0.64	0.6	0.43	0.6225		IS8774	0.5476	0.7787	0.6527	0.3906	0.61515		IS24462	0.9285	0.5049	0.5963	0.5138	0.635875		IS23521	0.9522	0.5759	0.576	0.3775	0.6204		IS24139	1.08	0.26	0.67		IS12706	0.78	0.55
IS10969	0.8273	0.7094	0.4446	0.4734	0.613675		IS22799	0.88	0.63	0.55	0.34	0.6		IS14290	0.73	0.6	0.54	0.61	0.62		IS10969	0.9393	0.8925	0.5891	0.6106	0.613675		IS13971	0.9172	0.6549	0.4402	0.524	0.634075		IS24953	0.8054	0.6613	0.5514	0.4587	0.6192		IS29326	0.8	0.54	0.67		IS27034	0.85	0.48
IS29326	0.6921	0.6682	0.6203	0.4619	0.610625		IS25732	0.82	0.65	0.72	0.21	0.6		IS32439	0.94	0.63	0.53	0.37	0.6175		IS29326	0.7915	0.7642	0.7074	0.3941	0.610625		IS31706	0.7642	0.5898	0.1678	0.9893	0.627775		IS20625	1.0389	0.6678	0.4654	0.2981	0.61755		IS29358	0.9	0.44	0.67		IS7679	0.93	0.39
IS29733	0.8361	0.6142	0.553	0.4383	0.6104		IS29233	0.89	0.61	0.53	0.34	0.5925		IS9745	0.88	0.71	0.42	0.45	0.615		IS29733	0.7373	0.8538	0.6198	0.444	0.6104		IS26046	0.8039	0.6635	0.5863	0.4557	0.62735		IS33353	0.8182	0.8083	0.5364	0.3055	0.6171		IS12965	0.73	0.61	0.67		IS29314	0.89	0.42
IS1233	0.8769	0.4414	0.7898	0.3153	0.60585		IS4698	1.15	0.65	0.44	0.13	0.5925		IS9113	0.94	0.65	0.48	0.38	0.6125		IS1233	0.6751	0.614	0.5945	0.5065	0.60585		IS1212	0.8001	0.6965	0.5715	0.4114	0.619875		IS11473	0.7489	0.6024	0.6066	0.5056	0.615875		IS9745	0.9	0.43	0.665		IS20697	0.84	0.46
IS7305	0.6609	0.5475	0.7149	0.4935	0.6042		IS995	0.89	0.66	0.51	0.3	0.59		IS26046	0.87	0.63	0.49	0.44	0.6075		IS7305	0.8121	0.6277	0.6827	0.5946	0.6042		IS2397	0.8185	0.6222	0.5108	0.5272	0.619675		IS7310	0.9119	0.6196	0.5254	0.4045	0.61535		IS12804	0.72	0.61	0.665		IS23586	0.75	0.55
IS24139	0.7849	0.6164	0.5854	0.4013	0.597		IS33023	0.89	0.57	0.58	0.32	0.59		IS8777	0.88	0.67	0.41	0.47	0.6075		IS24139	0.6916	0.4838	0.4034	0.2841	0.597		IS29519	0.9003	0.4487	0.6107	0.5184	0.619525		IS20697	0.7969	0.5433	0.5955	0.5255	0.6153		IS28389	0.9	0.42	0.66		IS31651	0.88	0.42
IS27887	0.6564	0.7821	0.5013	0.4465	0.596575		IS2902	0.79	0.63	0.47	0.44	0.5825		IS4372	0.71	0.52	0.63	0.56	0.605		IS27887	0.2753	0.606	0.4308	0.4099	0.596575		IS2426	1.0016	0.5291	0.5708	0.3721	0.6184		IS22294	0.9971	0.5122	0.5454	0.4057	0.6151		IS28747	0.76	0.56	0.66		IS3121	0.87	0.42
IS28389	0.8777	0.4951	0.5049	0.4932	0.592725		IS17941	0.8	0.63	0.47	0.43	0.5825		IS11473	0.76	0.6	0.56	0.5	0.605		IS28389	0.8666	0.8051	0.7804	0.7939	0.592725		IS26701	0.6375	0.7397	0.6288	0.4533	0.614825		IS22720	1.025	0.5885	0.6465	0.1888	0.6122		IS30092	0.84	0.48	0.66		IS4092	0.44	0.85
IS24175	0.7449	0.7585	0.5643	0.3025	0.59255		IS30417	0.74	0.9	0.46	0.22	0.58		IS19389	0.95	0.7	0.53	0.23	0.6025		IS24175	1.0689	0.9733	0.8549	0.6977	0.59255		IS33023	0.932	0.6008	0.5344	0.3913	0.614625		IS2864	0.8043	0.6127	0.5324	0.4886	0.6095		IS16382	0.76	0.55	0.655		IS21512	0.77	0.52
IS9113	0.9773	0.5768	0.4005	0.3879	0.585625		IS19389	1	0.85	0.37	0.09	0.5775		IS25301	0.79	0.69	0.45	0.46	0.5975		IS9113	0.772	0.5862	0.3889	4.6949	0.585625		IS14010	1.0798	0.5699	0.4964	0.3011	0.6118		IS29326	0.8716	0.7126	0.5611	0.2923	0.6094		IS28451	0.77	0.54	0.655		IS24218	0.94	0.35
IS25249	0.7959	0.7347	0.4985	0.2886	0.579425		IS12302	0.74	0.63	0.56	0.37	0.575		IS25732	1.01	0.63	0.39	0.36	0.5975		IS25249	0.7515	0.6827	0.6019	0.4764	0.579425		IS29233	0.9066	0.7048	0.5766	0.2489	0.609225		IS32439	0.9813	0.5945	0.4882	0.3689	0.608225		IS29314	0.78	0.53	0.655		IS7250	0.93	0.35
IS4360	0.6235	0.7576	0.5271	0.4094	0.5794		IS24953	0.62	0.59	0.67	0.41	0.5725		IS2426	0.83	0.66	0.56	0.33	0.595		IS4360	1.733	1.3752	1.245	1.3051	0.5794		IS10969	0.8866	0.7467	0.4294	0.3696	0.608075		IS3971	0.8376	0.5588	0.5576	0.4715	0.606375		IS31557	0.85	0.46	0.655		IS12447	0.76	0.52
IS7250	0.7599	0.4803	0.5498	0.4976	0.5719		IS19450	0.75	0.71	0.53	0.26	0.5625		IS19450	0.73	0.79	0.56	0.3	0.595		IS7250	0.7723	0.6339	0.5369	0.4062	0.5719		IS12447	1.0026	0.5816	0.5148	0.3139	0.603225		IS20727	0.8717	0.571	0.4757	0.5005	0.604725		IS33023	0.71	0.6	0.655		IS13549	0.8	0.48
IS14290	0.8484	0.5102	0.4787	0.4381	0.56885		IS19676	0.82	0.55	0.47	0.38	0.555		IS4060	1.24	0.8	0.14	0.19	0.5925		IS14290	0.8148	0.8022	0.8085	0.697	0.56885		IS25249	0.7774	0.7002	0.5168	0.4149	0.602325		IS29733	0.6504	0.8203	0.5653	0.382	0.6045		IS12937	0.67	0.63	0.65		IS30092	0.83	0.45
IS11919	0.9077	0.6372	0.4421	0.2874	0.5686		IS24175	0.7	0.68	0.46	0.38	0.555		IS27697	0.69	0.57	0.59	0.51	0.59		IS11919	0.9729	0.7079	0.4715	0.3456	0.5686		IS27887	0.7525	0.6846	0.6072	0.3641	0.6021		IS22986	0.7386	0.7239	0.5244	0.4271	0.6035		IS19389	0.93	0.37	0.65		IS11919	0.91	0.36
IS15931	0.7242	0.729	0.5261	0.2868	0.566525		IS26025	0.85	0.51	0.61	0.25	0.555		IS5667	0.8	0.66	0.49	0.39	0.585		IS15931	0.9805	0.9571	0.7351	0.6505	0.566525		IS2413	0.8422	0.4922	0.6417	0.4279	0.601		IS30508	0.5627	0.6841	0.6772	0.4866	0.60265		IS4060	0.72	0.58	0.65		IS27912	0.88	0.39
IS12447	0.8184	0.5961	0.4825	0.3524	0.56235		IS19445	0.8	0.59	0.53	0.27	0.5475		IS20632	0.9	0.57	0.5	0.37	0.585		IS12447	0.952	0.6745	0.4078	0.2088	0.56235		IS3971	0.9963	0.5731	0.4386	0.3816	0.5974		IS29772	0.9423	0.5781	0.3967	0.4918	0.602225		IS5919	0.7	0.6	0.65		IS31681	0.82	0.45
IS2426	1.0593	0.9832	0.1057	0.0757	0.555975		IS3121	1.04	0.67	0.47	0	0.545		IS22616	0.94	0.61	0.39	0.39	0.5825		IS2426	0.7876	0.5422	0.3895	0.1265	0.555975		IS4372	0.8057	0.4641	0.6237	0.484	0.594375		IS17980	0.8879	0.7618	0.3995	0.3567	0.601475		IS12883	0.7	0.6	0.65		IS32787	0.88	0.38
IS33023	0.5975	0.5235	0.5632	0.5289	0.553275		IS30383	0.67	0.53	0.58	0.39	0.5425		IS29326	0.85	0.71	0.51	0.26	0.5825		IS33023	0.726	0.6965	0.599	0.5224	0.553275		IS17941	0.8188	0.7081	0.5036	0.3439	0.5936		IS23684	0.738	0.6201	0.6159	0.4197	0.598425		IS30079	0.83	0.47	0.65		IS2902	0.87	0.38
IS29582	0.6531	0.609	0.3661	0.5774	0.5514		IS603	0.69	0.61	0.44	0.43	0.5425		IS30417	0.65	0.64	0.52	0.52	0.5825		IS29582	1.0813	0.9842	1.1141	1.1857	0.5514		IS30383	0.8779	0.5338	0.3858	0.5757	0.5933		IS4372	0.7077	0.4995	0.594	0.5705	0.592925		IS2864	0.84	0.45	0.645		IS15478	0.86	0.39
IS28141	0.9679	0.675	0.3724	0.166	0.545325		IS12447	0.76	0.57	0.53	0.31	0.5425		IS22239	0.89	0.5	0.57	0.36	0.58		IS28141	0.9784	0.8448	0.4846	0.4014	0.545325		IS28614	0.677	0.762	0.5369	0.3833	0.5898		IS30417	0.6283	0.6036	0.5901	0.5349	0.589225		IS4698	0.82	0.47	0.645		IS28451	0.8	0.45
IS19389	1.0149	0.5784	0.4384	0.1455	0.5443		IS27034	0.68	0.59	0.54	0.36	0.5425		IS23521	1.07	0.59	0.34	0.31	0.5775		IS19389	1.0352	0.8151	0.5404	0.2865	0.5443		IS30079	0.7198	0.6423	0.6117	0.3843	0.589525		IS26701	0.8655	0.7385	0.48	0.2718	0.58895		IS30417	0.88	0.41	0.645		IS29269	0.86	0.39
IS13782	0.7	0.6344	0.5073	0.326	0.541925		IS29187	0.8	0.7	0.31	0.36	0.5425		IS31706	0.73	0.69	0.44	0.45	0.5775		IS13782	1.1028	1.0178	0.8454	0.7247	0.541925		IS4092	0.8894	0.6666	0.5029	0.2982	0.589275		IS21645	0.7521	0.5683	0.5473	0.4831	0.5877		IS21083	0.79	0.49	0.64		IS30507	0.82	0.43
IS2413	0.5957	0.4851	0.5468	0.5277	0.538825		IS602	0.81	0.55	0.43	0.37	0.54		IS25548	0.66	0.57	0.55	0.52	0.575		IS2413	0.9106	0.4593	0.7819	0.6131	0.538825		IS29187	0.8781	0.8324	0.366	0.2762	0.588175		IS12302	0.6086	0.6676	0.6266	0.4475	0.587575		IS30466	0.89	0.39	0.64		IS1233	0.82	0.42
IS9745	0.7902	0.5983	0.4303	0.3361	0.538725		IS26694	0.71	0.67	0.52	0.26	0.54		IS27887	0.73	0.64	0.48	0.43	0.57		IS9745	0.6622	0.5897	0.3651	0.3338	0.538725		IS22799	0.8084	0.8379	0.4026	0.2954	0.586075		IS9108	0.8396	0.6985	0.4818	0.2948	0.578675		IS16151	0.8	0.47	0.635		IS21083	0.86	0.38
IS30443	0.7248	0.5967	0.3815	0.4414	0.5361		IS29950	0.54	0.7	0.49	0.43	0.54		IS26617	0.72	0.77	0.53	0.25	0.5675		IS30443	0.9404	0.8783	0.6885	0.7068	0.5361		IS28141	0.9812	0.6427	0.474	0.2413	0.5848		IS2426	0.792	0.6031	0.4874	0.4294	0.577975		IS26694	0.87	0.4	0.635		IS26025	0.77	0.47
IS24463	0.7078	0.6032	0.4084	0.4215	0.535225		IS19859	0.76	0.72	0.47	0.2	0.5375		IS23216	1	0.64	0.62	0	0.565		IS24463	0.6491	0.4672	0.5793	0.3611	0.535225		IS6351	0.8418	0.5414	0.6539	0.2741	0.5778		IS24492	0.7402	0.6098	0.505	0.4472	0.57555		IS1004	0.71	0.55	0.63		IS26694	0.96	0.28
IS20697	0.9246	0.4324	0.3969	0.3503	0.52605		IS6421	0.59	0.58	0.53	0.44	0.535		IS18758	0.78	0.57	0.47	0.43	0.5625		IS20697	0.646	0.4695	0.6133	0.5969	0.52605		IS19450	0.6945	0.7585	0.5359	0.3027	0.5729		IS18758	0.8338	0.5372	0.5025	0.423	0.574125		IS23891	1	0.26	0.63		IS29689	0.85	0.39
IS20632	0.6559	0.6119	0.4735	0.3506	0.522975		IS29519	0.81	0.41	0.49	0.43	0.535		IS20625	0.93	0.59	0.43	0.3	0.5625		IS20632	0.7629	0.6017	0.4628	0.3592	0.522975		IS21645	1.0738	0.3937	0.6088	0.2064	0.570675		IS25301	0.7471	0.6236	0.4221	0.5036	0.5741		IS28313	0.8	0.46	0.63		IS30231	0.75	0.49
IS12302	0.7101	0.6004	0.4309	0.347	0.5221		IS4060	0.86	0.64	0.37	0.26	0.5325		IS29733	0.61	0.76	0.52	0.35	0.56		IS12302	0.72	0.7828	0.6913	0.5084	0.5221		IS19859	0.7155	0.7963	0.5359	0.2289	0.56915		IS15478	0.831	0.5187	0.4606	0.4658	0.569025		IS27034	0.76	0.49	0.625		IS24463	0.8	0.42
IS5094	0.9916	0.7532	0.2848	0.0549	0.521125		IS23521	0.82	0.65	0.4	0.26	0.5325		IS1233	0.83	0.67	0.39	0.34	0.5575		IS5094	0.7922	0.3681	0.1825	0.0959	0.521125		IS32439	1.0068	0.5253	0.4143	0.3274	0.56845		IS2382	0.6358	0.7309	0.5233	0.3854	0.56885		IS28141	0.82	0.43	0.625		IS20679	0.87	0.34
IS17980	0.7352	0.6298	0.3907	0.3265	0.52055		IS1041	0.64	0.72	0.48	0.27	0.5275		IS15478	0.79	0.54	0.44	0.46	0.5575		IS17980	0.9165	0.8787	0.661	0.3867	0.52055		IS2389	0.8809	0.6392	0.4193	0.3278	0.5668		IS14010	1.0007	0.532	0.4157	0.3161	0.566125		IS13549	0.82	0.42	0.62		IS29733	0.75	0.46
IS14010	0.7552	0.6012	0.4388	0.2848	0.52		IS12804	0.82	0.43	0.58	0.27	0.525		IS17980	0.85	0.63	0.36	0.39	0.5575		IS14010	0.9669	0.5628	0.4575	0.307	0.52		IS1041	0.5915	0.8453	0.5153	0.3144	0.566625		IS20632	0.8991	0.5391	0.4576	0.3581	0.563475		IS26025	0.69	0.55	0.62		IS11026	0.93	0.27
IS1041	0.7534	0.5866	0.4296	0.3026	0.51805		IS6351	0.71	0.5	0.59	0.29	0.5225		IS10969	0.91	0.58	0.4	0.33	0.555		IS1041	0.5829	0.6175	0.3757	0.197	0.51805		IS19389	1.0087	0.6559	0.427	0.1617	0.563325		IS25836	0.7922	0.6526	0.5367	0.2615	0.56075		IS26737	0.78	0.46	0.62		IS22239	0.81	0.39
IS33353	0.7487	0.5406	0.5076	0.2716	0.517125		IS33353	0.67	0.75	0.42	0.25	0.5225		IS22294	0.91	0.45	0.5	0.36	0.555		IS33353	0.8528	0.8613	0.6204	0.3358	0.517125		IS8012	0.7195	0.6242	0.4371	0.4431	0.555975		IS23216	1.386	0.5329	0.3198	0	0.559675		IS30507	0.8	0.44	0.62		IS24139	0.93	0.27
IS29335	0.765	0.377	0.6029	0.3206	0.516375		IS28141	0.76	0.52	0.4	0.4	0.52		IS27034	1.05	0.63	0.3	0.23	0.5525		IS29335	0.9155	0.7411	0.7575	0.5577	0.516375		IS30507	0.6765	0.5673	0.5241	0.4555	0.55585		IS25548	0.6517	0.5685	0.6609	0.3463	0.55685		IS31651	0.78	0.46	0.62		IS12697	0.7	0.5
IS27034	0.6808	0.6179	0.489	0.2489	0.50915		IS11026	0.72	0.61	0.36	0.37	0.515		IS23684	0.76	0.55	0.56	0.34	0.5525		IS27034	1.0135	0.6637	0.3476	0.2032	0.50915		IS8348	0.8406	0.7048	0.3901	0.2833	0.5547		IS8012	0.7092	0.6464	0.4822	0.3872	0.55625		IS8012	0.75	0.48	0.615		IS2379	0.9	0.29
IS15945	0.6867	0.8627	0.388	0.0988	0.50905		IS10969	0.82	0.6	0.39	0.23	0.51		IS12302	0.61	0.6	0.58	0.4	0.5475		IS15945	0.857	0.6085	0.3441	0.5578	0.50905		IS25301	1.1774	0.4493	0.2648	0.3065	0.5495		IS7250	0.7849	0.6051	0.4847	0.3365	0.5528		IS22616	0.74	0.49	0.615		IS4581	0.73	0.46
IS29519	0.7712	0.493	0.3565	0.4071	0.50695		IS8348	0.66	0.63	0.41	0.3	0.5		IS20697	0.71	0.54	0.47	0.47	0.5475		IS29519	0.9128	0.6631	0.6843	0.5046	0.50695		IS4613	1.0142	0.8593	0.3227	0	0.54905		IS11919	0.9171	0.5924	0.3791	0.3178	0.5516		IS4515	0.81	0.41	0.61		IS8916	0.96	0.23
IS30383	0.6202	0.4992	0.4701	0.4303	0.50495		IS28614	0.66	0.6	0.4	0.28	0.485		IS473	0.84	0.68	0.49	0.17	0.545		IS30383	0.8479	0.6743	0.4976	0.3637	0.50495		IS9745	0.9025	0.6947	0.3683	0.213	0.544625		IS5386	0.8678	0.5651	0.3219	0.4273	0.545525		IS5386	0.74	0.48	0.61		IS24453	0.86	0.33
IS6421	0.659	0.5407	0.4784	0.3321	0.50255		IS2205	0.69	0.52	0.41	0.32	0.485		IS2382	0.66	0.65	0.5	0.36	0.5425		IS6421	0.6674	0.4876	0.4451	0.3734	0.50255		IS24218	0.8452	0.7937	0.4865	0.0491	0.543625		IS26484	0.7409	0.5181	0.4831	0.4359	0.5445		IS29689	0.8	0.42	0.61		IS27697	0.83	0.36
IS30451	0.585	0.4466	0.5323	0.4406	0.501125		IS14010	0.78	0.47	0.41	0.27	0.4825		IS3971	0.75	0.52	0.48	0.41	0.54		IS30451	0.9946	1.0189	0.908	0.724	0.501125		IS11919	0.9302	0.597	0.3845	0.2468	0.539625		IS26046	0.7055	0.5048	0.524	0.4309	0.5413		IS6351	0.72	0.49	0.605		IS29335	0.98	0.21
IS29233	0.9251	0.4688	0.4314	0.1783	0.5009		IS24939	0.71	0.65	0.35	0.22	0.4825		IS14090	0.78	0.44	0.47	0.47	0.54		IS29233	0.7723	0.8204	0.7394	0.277	0.5009		IS27034	0.7942	0.6225	0.4875	0.2518	0.539		IS29187	0.9684	0.6724	0.3698	0.1399	0.537625		IS12945	0.66	0.55	0.605		IS29714	0.85	0.34
IS11619	0.6553	0.481	0.4048	0.4529	0.4985		IS4092	0.69	0.57	0.45	0.22	0.4825		IS33844	0.81	0.53	0.45	0.37	0.54		IS11619	0.7865	0.5447	0.5294	0.3715	0.4985		IS473	0.7405	0.5549	0.4344	0.4165	0.536575		IS11619	0.8089	0.507	0.4967	0.3302	0.5357		IS19153	0.75	0.46	0.605		IS24939	0.9	0.27
IS25301	0.8182	0.4575	0.3724	0.3431	0.4978		IS18758	0.59	0.48	0.37	0.47	0.4775		IS23514	0.99	0.43	0.37	0.35	0.535		IS25301	1.1836	0.7245	0.4564	0.6209	0.4978		IS23579	0.9978	0.4999	0.4178	0.2182	0.533425		IS12447	0.9839	0.6076	0.356	0.1879	0.53385		IS22799	0.79	0.42	0.605		IS29304	0.77	0.4
IS19676	0.7241	0.5222	0.4163	0.3264	0.49725		IS22616	0.79	0.57	0.32	0.23	0.4775		IS12447	1.02	0.62	0.33	0.15	0.53		IS19676	0.7698	0.416	0.448	0.2596	0.49725		IS26694	0.6417	0.6388	0.5547	0.2956	0.5327		IS28141	0.8047	0.6122	0.436	0.2802	0.533275		IS10757	0.79	0.4	0.595		IS25836	0.74	0.41
IS30466	0.6026	0.5443	0.2976	0.5367	0.4953		IS2389	0.81	0.5	0.38	0.21	0.475		IS25836	0.78	0.59	0.51	0.24	0.53		IS30466	0.86	0.6818	0.7596	0.6417	0.4953		IS33353	0.7196	0.7145	0.431	0.2517	0.5292		IS473	0.8297	0.6374	0.4945	0.1661	0.531925		IS12697	0.67	0.52	0.595		IS7957	0.78	0.35
IS995	0.7326	0.6372	0.4163	0.1674	0.488375		IS26701	0.54	0.5	0.41	0.44	0.4725		IS26701	0.86	0.58	0.45	0.23	0.53		IS995	0.6498	0.5207	0.3269	0.0575	0.488375		IS26749	1.1679	0.4586	0.3318	0.1557	0.5285		IS27034	1.0833	0.5524	0.3193	0.1515	0.526625		IS15945	0.66	0.53	0.595		IS15931	0.66	0.46
IS19450	0.625	0.5577	0.4832	0.274	0.484975		IS31706	0.75	0.52	0.35	0.26	0.47		IS11919	0.89	0.57	0.36	0.29	0.5275		IS19450	0.8302	0.8437	0.559	0.2371	0.484975		IS26484	0.9179	0.4645	0.3567	0.3702	0.527325		IS15945	0.8453	0.5131	0.2646	0.4786	0.5254		IS29269	0.71	0.48	0.595		IS26701	0.82	0.3
IS12965	0.5434	0.5925	0.5434	0.2566	0.483975		IS9177	0.78	0.66	0.25	0.19	0.47		IS15945	0.82	0.57	0.27	0.44	0.525		IS12965	0.4161	0.5718	0.7713	0.3467	0.483975		IS12804	0.9703	0.4209	0.4485	0.2389	0.51965		IS24453	0.6936	0.5581	0.5028	0.3372	0.522925		IS4360	0.77	0.41	0.59		IS6354	0.77	0.34
IS22294	0.6199	0.472	0.4495	0.3893	0.482675		IS12965	0.53	0.55	0.44	0.29	0.4525		IS19676	0.75	0.53	0.36	0.42	0.515		IS22294	0.9535	0.5116	0.5615	0.4246	0.482675		IS22720	0.9451	0.4615	0.4856	0.1607	0.513225		IS22239	0.8509	0.4242	0.4862	0.3234	0.521175		IS24463	0.69	0.49	0.59		IS26737	0.76	0.35
IS18758	0.5056	0.4703	0.4655	0.4783	0.479925		IS20743	0.67	0.49	0.3	0.31	0.4425		IS7250	0.67	0.59	0.47	0.32	0.5125		IS18758	0.8851	0.5796	0.5716	0.4436	0.479925		IS19676	0.9745	0.4588	0.3648	0.2309	0.50725		IS29233	0.9049	0.6717	0.2502	0.2502	0.51925		IS24939	0.79	0.38	0.585		IS29326	0.63	0.47
IS30507	0.6995	0.5253	0.3551	0.3351	0.47875		IS8916	0.6	0.53	0.37	0.27	0.4425		IS9108	0.81	0.59	0.37	0.28	0.5125		IS30507	1.0087	1.0183	0.6759	0.8133	0.47875		IS20713	0.7426	0.6685	0.4432	0.1666	0.505225		IS30383	0.8212	0.543	0.3359	0.3565	0.51415		IS29304	0.72	0.45	0.585		IS28449	0.69	0.41
IS20625	0.6028	0.5651	0.479	0.2573	0.47605		IS20697	0.77	0.37	0.36	0.27	0.4425		IS13549	0.72	0.64	0.44	0.24	0.51		IS20625	1.0189	0.8387	0.5421	0.2861	0.47605		IS11619	0.7119	0.507	0.4075	0.3872	0.5034		IS5667	0.6843	0.6289	0.412	0.3116	0.5092		IS29335	0.83	0.34	0.585		IS18758	0.65	0.44
IS31651	0.6635	0.3192	0.1519	0.7558	0.4726		IS25836	0.67	0.35	0.47	0.27	0.44		IS14010	1.01	0.39	0.36	0.28	0.51		IS31651	1.1563	1.2306	0.9607	0.953	0.4726		IS15744	0.9992	0.4155	0.381	0.2132	0.502225		IS31714	0.6865	0.4885	0.3512	NA	0.508733		IS13294	0.67	0.49	0.58		IS6421	0.84	0.25
IS9177	0.4848	0.4726	0.7006	0.231	0.47225		IS20713	0.65	0.52	0.4	0.19	0.44		IS6351	0.7	0.48	0.5	0.32	0.5		IS9177	0.6862	0.5928	0.3041	0.3417	0.47225		IS30417	0.4417	0.9176	0.3841	0.2652	0.50215		IS23579	0.8803	0.5083	0.3912	0.2498	0.5074		IS18758	0.68	0.48	0.58		IS602	0.96	0.12
IS26484	0.7318	0.4246	0.3883	0.3352	0.469975		IS1233	0.64	0.55	0.3	0.25	0.435		IS26222	0.89	0.42	0.48	0.21	0.5		IS26484	0.7404	0.5634	0.5309	0.2895	0.469975		IS23521	0.8749	0.5774	0.3842	0.1517	0.49705		IS13549	0.7128	0.6135	0.4133	0.2691	0.502175		IS12735	0.74	0.42	0.58		IS14010	0.83	0.25
IS26701	0.4444	0.6458	0.3611	0.4167	0.467		IS4631	0.71	0.53	0.25	0.25	0.435		IS26484	0.65	0.45	0.48	0.41	0.4975		IS26701	0.9309	0.6907	0.4189	0.2553	0.467		IS18758	0.6317	0.4356	0.4253	0.4904	0.49575		IS31706	0.7707	0.5614	0.3704	0.2855	0.497		IS19676	0.73	0.43	0.58		IS27557	0.65	0.43
IS23579	0.7465	0.4579	0.4095	0.2485	0.4656		IS5301	0.64	0.58	0.29	0.22	0.4325		IS29187	0.92	0.55	0.39	0.12	0.495		IS23579	0.9806	0.5744	0.5047	0.3876	0.4656		IS995	0.7561	0.568	0.4373	0.2213	0.495675		IS6351	0.6947	0.4405	0.5306	0.3203	0.496525		IS29239	0.82	0.34	0.58		IS24462	0.82	0.25
IS22720	0.5982	0.5457	0.5337	0.1829	0.465125		IS4613	0.81	0.62	0.29	0	0.43		IS24492	0.7	0.5	0.43	0.34	0.4925		IS22720	0.892	0.5794	0.7111	0.2872	0.465125		IS24139	0.7213	0.4536	0.4469	0.3225	0.486075		IS9745	0.7242	0.5789	0.3253	0.3534	0.49545		IS29100	1.05	0.1	0.575		IS15170	0.76	0.3
IS15744	0.8691	0.3926	0.3893	0.2013	0.463075		IS13971	0.56	0.5	0.32	0.34	0.43		IS1212	0.76	0.67	0.38	0.14	0.4875		IS15744	0.9889	1.4092	0.9858	0.7441	0.463075		IS12965	0.5409	0.6035	0.4763	0.2997	0.4801		IS9177	0.6444	0.5912	0.4146	0.3025	0.488175		IS13782	0.7	0.45	0.575		IS19676	0.73	0.33
IS26737	0.7736	0.5489	0.2556	0.223	0.450275		IS2397	0.55	0.44	0.39	0.34	0.43		IS11619	0.72	0.47	0.42	0.33	0.485		IS26737	0.6483	0.6071	0.447	0.2043	0.450275		IS5667	0.7902	0.5221	0.41	0.1677	0.4725		IS4698	0.8529	0.5395	0.2848	0.2749	0.488025		IS18039	0.64	0.51	0.575		IS20298	0.71	0.35
IS25836	0.4461	0.5443	0.5668	0.2383	0.448875		IS26222	0.63	0.41	0.39	0.28	0.4275		IS5386	0.81	0.51	0.35	0.26	0.4825		IS25836	0.7699	0.7002	0.5527	0.2869	0.448875		IS24463	0.5667	0.3945	0.284	0.6203	0.466375		IS19676	0.8282	0.4814	0.3986	0.2384	0.48665		IS22294	0.73	0.42	0.575		IS9113	0.82	0.23
IS11026	0.7706	0.5336	0.3471	0.1422	0.448375		IS24218	0.67	0.53	0.37	0.13	0.425		IS22609	0.73	0.52	0.41	0.27	0.4825		IS11026	0.8217	0.7161	0.2979	0.1168	0.448375		IS29772	0.6832	0.4336	0.3162	0.4306	0.4659		IS7679	0.8168	0.5367	0.3529	0.2379	0.486075		IS15170	0.66	0.48	0.57		IS9745	0.74	0.31
IS20713	0.6308	0.4707	0.4351	0.2552	0.44795		IS11919	0.73	0.44	0.3	0.21	0.42		IS19859	0.61	0.55	0.42	0.34	0.48		IS20713	0.8058	0.7777	0.655	0.4551	0.44795		IS7250	0.7444	0.4162	0.4476	0.2486	0.4642		IS19859	0.6406	0.5708	0.4129	0.3171	0.48535		IS29714	0.77	0.37	0.57		IS29187	0.82	0.23
IS24939	0.6388	0.4401	0.4932	0.1897	0.44045		IS14090	0.82	0.31	0.33	0.2	0.415		IS8916	0.66	0.53	0.37	0.33	0.4725		IS24939	1.0374	0.9097	0.5274	0.4033	0.44045		IS4698	1.0519	0.5541	0.1516	0.0865	0.461025		IS13294	0.3713	0.3849	0.5269	0.5523	0.45885		IS4581	0.72	0.42	0.57		IS608	0.88	0.16
IS29187	0.6906	0.6699	0.2818	0.1091	0.43785		IS11619	0.52	0.46	0.29	0.38	0.4125		IS23579	0.83	0.44	0.39	0.23	0.4725		IS29187	0.9748	0.6477	0.3561	0.1439	0.43785		IS26737	0.7741	0.4825	0.3938	0.1913	0.460425		IS15170	0.7573	0.2529	0.3192	0.4903	0.454925		IS23644	0.72	0.42	0.57		IS12804	0.57	0.47
IS12804	0.7724	0.3756	0.3496	0.2496	0.4368		IS30443	0.52	0.46	0.23	0.43	0.41		IS4613	0.8	0.78	0.3	0	0.47		IS12804	0.7753	0.3423	0.4272	0.3561	0.4368		IS24492	0.8626	0.4643	0.2941	0.2146	0.4589		IS1233	0.749	0.5159	0.2896	0.2599	0.4536		IS7131	0.74	0.39	0.565		IS14779	0.75	0.28
IS5386	0.4769	0.6184	0.3466	0.2814	0.430825		IS15478	0.7	0.36	0.27	0.29	0.405		IS30383	0.75	0.49	0.35	0.29	0.47		IS5386	0.7518	0.5759	0.3355	0.3738	0.430825		IS5094	0.9822	0.5879	0.1987	0.0361	0.451225		IS27887	0.5155	0.5032	0.4375	0.3562	0.4531		IS14010	0.7	0.43	0.565		IS20727	0.62	0.41
IS22609	0.5041	0.6107	0.3811	0.209	0.426225		IS31714	0.67	0.57	0.37	0	0.4025		IS3121	0.97	0.62	0.28	0	0.4675		IS22609	0.7572	0.7059	0.5038	0.1961	0.426225		IS29326	0.5685	0.5594	0.3891	0.2509	0.441975		IS6421	0.6476	0.4575	0.3712	0.3213	0.4494		IS12447	0.61	0.51	0.56		IS10302	0.75	0.27
IS24492	0.7542	0.353	0.4349	0.1542	0.424075		IS31651	0.85	0.56	0.07	0.11	0.3975		IS7679	0.78	0.51	0.33	0.23	0.4625		IS24492	0.6535	0.6412	0.5706	0.4499	0.424075		IS2205	0.6648	0.35	0.4222	0.3264	0.44085		IS8916	0.6731	0.5085	0.3354	0.278	0.44875		IS19450	0.72	0.4	0.56		IS20713	0.65	0.37
IS33844	0.495	0.4716	0.4849	0.214	0.416375		IS5094	0.83	0.46	0.22	0.08	0.3975		IS2902	0.75	0.42	0.37	0.3	0.46		IS33844	1.0037	0.4848	0.4249	0.2065	0.416375		IS25836	0.5468	0.4689	0.462	0.2839	0.4404		IS12965	0.3988	0.4946	0.5532	0.3124	0.43975		IS21512	0.6	0.52	0.56		IS12965	0.73	0.28
IS31714	0.6782	0.5632	0.3957	0	0.409275		IS23216	0.56	0.53	0.49	0	0.395		IS26737	0.68	0.55	0.37	0.24	0.46		IS31714	0.7249	0.586	0.3814	0	0.409275		IS17980	0.6066	0.5084	0.298	0.3186	0.4329		IS26737	0.6256	0.5326	0.4285	0.1658	0.438125		IS2902	0.71	0.41	0.56		IS18039	0.57	0.44
IS31706	0.5316	0.6913	0.1581	0.238	0.40475		IS21645	0.67	0.31	0.36	0.22	0.39		IS11026	0.73	0.54	0.29	0.27	0.4575		IS31706	0.6219	0.5528	0.3917	0.2909	0.40475		IS23514	0.7129	0.4318	0.3343	0.2385	0.429375		IS26749	0.5895	0.4418	0.35	0.3688	0.437525		IS8348	0.8	0.31	0.555		IS20195	0.69	0.32
IS19445	0.7729	0.1828	0.3813	0.2632	0.40005		IS25301	0.78	0.37	0.22	0.17	0.385		IS24139	0.72	0.47	0.43	0.21	0.4575		IS19445	1.1635	0.5192	0.8093	0.484	0.40005		IS30443	1.048	0.5148	0.0497	0.0979	0.4276		IS1041	0.5349	0.6717	0.3841	0.1589	0.4374		IS7310	0.69	0.42	0.555		IS10757	0.68	0.32
IS22799	0.5637	0.5319	0.3211	0.1826	0.399825		IS23579	0.62	0.33	0.36	0.21	0.38		IS6421	0.66	0.46	0.38	0.32	0.455		IS22799	1.1276	0.6832	0.4505	0.6967	0.399825		IS9177	0.6661	0.6338	0.2336	0.1615	0.42375		IS11026	0.7338	0.6019	0.3013	0.0982	0.4338		IS20298	0.72	0.39	0.555		IS30400	0.75	0.25
IS8916	0.4941	0.4941	0.2741	0.3283	0.39765		IS14290	0.63	0.38	0.21	0.28	0.375		IS21645	0.62	0.41	0.45	0.34	0.455		IS8916	0.5807	0.5229	0.3229	0.2422	0.39765		IS12945	0.6978	0.5473	0.3517	0.0934	0.42255		IS2902	0.7236	0.3932	0.3176	0.2583	0.423175		IS24453	0.72	0.39	0.555		IS13294	0.67	0.32
IS23514	0.5466	0.4507	0.3459	0.2294	0.39315		IS13549	0.51	0.44	0.33	0.17	0.3625		IS995	0.75	0.57	0.39	0.1	0.4525		IS23514	1.0451	0.6401	0.5077	0.5514	0.39315		IS2902	0.6807	0.4152	0.2982	0.2819	0.419		IS1212	0.7543	0.4424	0.3615	0.1262	0.4211		IS17941	0.77	0.33	0.55		IS19389	0.76	0.23
IS8348	0.5076	0.4344	0.3736	0.2519	0.391875		IS26484	0.5	0.36	0.38	0.21	0.3625		IS26694	0.43	0.79	0.32	0.23	0.4425		IS8348	0.601	0.5113	0.3307	0.1874	0.391875		IS11026	0.7582	0.5102	0.2756	0.1179	0.415475		IS4613	0.9528	0.5582	0.144	0	0.41375		IS23586	0.64	0.46	0.55		IS25910	0.67	0.31
IS30079	0.4725	0.4509	0.335	0.2485	0.376725		IS4515	0.76	0.43	0.24	0	0.3575		IS4698	0.65	0.52	0.38	0.21	0.44		IS30079	0.9797	0.8915	0.7045	0.5862	0.376725		IS15945	0.6976	0.3015	0.2947	0.256	0.38745		IS12804	0.7794	0.2996	0.3452	0.2271	0.412825		IS31681	0.67	0.43	0.55		IS4372	0.5	0.47
IS4092	0.5053	0.5298	0.3191	0.1426	0.3742		IS12945	0.51	0.47	0.34	0.1	0.355		IS1041	0.55	0.63	0.38	0.16	0.43		IS4092	1.0125	0.8676	0.657	0.1432	0.3742		IS23216	0.7487	0.4608	0.2614	0	0.367725		IS14090	0.7924	0.2814	0.2521	0.2612	0.396775		IS995	0.86	0.23	0.545		IS9177	0.77	0.19
IS13549	0.5095	0.4821	0.4295	0.0463	0.36685		IS9113	0.53	0.27	0.27	0.33	0.35		IS9177	0.78	0.63	0.18	0.12	0.4275		IS13549	0.6838	0.621	0.3759	0.2482	0.36685		IS6421	0.6216	0.3854	0.2608	0.1908	0.36465		IS33844	0.8643	0.4914	0.0979	0.0366	0.37255		IS24492	0.76	0.33	0.545		IS12937	0.55	0.41
IS24218	0.6568	0.435	0.262	0.0306	0.3461		IS25548	0.71	0.24	0.22	0.18	0.3375		IS31714	0.69	0.55	0.4	0	0.41		IS24218	0.7576	0.4345	0.2771	0.0419	0.3461		IS31714	0.6715	0.4737	0.3004	0	0.3614		IS3121	0.836	0.4329	0.2175	0	0.3716		IS3121	0.6	0.49	0.545		IS15945	0.54	0.42
IS12945	0.5143	0.3733	0.3029	0.1105	0.32525		IS23514	0.58	0.23	0.29	0.23	0.3325		IS12804	0.76	0.26	0.35	0.22	0.3975		IS12945	1.1898	1.061	0.8136	0.6559	0.32525		IS14090	0.749	0.302	0.2918	0.0921	0.358725		IS26222	0.6952	0.2715	0.3063	0.2106	0.3709		IS20697	0.67	0.41	0.54		IS23891	0.72	0.24
IS14090	0.5799	0.2729	0.2388	0.1759	0.316875		IS15744	0.51	0.34	0.23	0.23	0.3275		IS12965	0.38	0.45	0.46	0.28	0.3925		IS14090	0.697	0.2546	0.2377	0.365	0.316875		IS5386	0.392	0.4507	0.2838	0.2353	0.34045		IS8348	0.5689	0.4392	0.2421	0.1826	0.3582		IS25836	0.65	0.43	0.54		IS17980	0.54	0.41
IS25548	0.5779	0.1823	0.307	0.1415	0.302175		IS26749	0.66	0.33	0.15	0.13	0.3175		IS24218	0.72	0.46	0.23	0.1	0.3775		IS25548	0.6659	0.6755	0.6755	0.3846	0.302175		IS13549	0.4788	0.4416	0.2804	0.0948	0.3239		IS995	0.583	0.4638	0.3201	0.0546	0.355375		IS29733	0.71	0.37	0.54		IS20740	0.56	0.38
IS9108	0.4412	0.2905	0.255	0.1375	0.28105		IS24492	0.55	0.26	0.2	0.12	0.2825		IS24463	0.49	0.38	0.29	0.3	0.365		IS9108	0.9891	0.8414	0.4891	0.3348	0.28105		IS8916	0.4902	0.3508	0.2341	0.216	0.322775		IS26694	0.2788	0.64	0.2658	0.1753	0.339975		IS22609	0.68	0.39	0.535		IS30443	0.68	0.26
IS4515	0.5043	0.3112	0.1527	0	0.24205		IS17980	0.34	0.25	0.19	0.21	0.2475		IS8348	0.57	0.4	0.26	0.2	0.3575		IS4515	0.43	0.085	0.22	0	0.24205		IS25548	0.5694	0.2757	0.3067	0.125	0.3192		IS24463	0.5254	0.3501	0.1252	0.3583	0.33975		IS29187	0.77	0.3	0.535		IS16382	0.53	0.41
IS23216	0.415	0.2702	0.1894	0	0.21865		IS24463	0.34	0.35	0.18	0.12	0.2475		IS26749	0.49	0.35	0.31	0.28	0.3575		IS23216	1.0625	0.5504	0.2681	NA	0.21865		IS1233	0.5229	0.3632	0.1867	0.1549	0.306925		IS24218	0.6706	0.2533	0.2665	0.0346	0.30625		IS13971	0.66	0.39	0.525		IS30450	0.73	0.21
	0.864164	0.751368	0.590883	0.468492	0.668727		IS5386	0.28	0.34	0.25	0.11	0.245		IS5094	0.63	0.34	0.17	0.15	0.3225			0.986258	0.761515	0.667082	0.583413	0.668727		IS9108	0.4292	0.2799	0.2289	0.1373	0.268825		IS5094	0.661	0.3148	0.1402	0.0692	0.2963		IS20713	0.66	0.39	0.525		IS8348	0.73	0.2
							IS9108	0.26	0.16	0.19	0.13	0.185		IS4515	0.57	0.28	0.07	0	0.23									IS4515	0.6698	0.3295	0.0737	0	0.26825		IS4515	0.6091	0.2066	0.0209	0	0.20915		IS4372	0.65	0.37	0.51		IS12883	0.57	0.36
								0.8532	0.69795	0.6015	0.46185	0.653625			0.90535	0.7025	0.5701	0.45365	0.6579										0.951866	0.782413	0.629661	0.485373	0.712328			0.986637	0.733549	0.630849	0.518527	0.717534		IS20195	0.72	0.3	0.51		IS20743	0.46	0.47
																																										IS27912	0.68	0.33	0.505		IS3971	0.48	0.44
																																										IS3158	0.63	0.36	0.495		IS473	0.75	0.16
																																										IS10969	0.54	0.45	0.495		IS16151	0.57	0.34
																																										IS17980	0.53	0.46	0.495		IS30383	0.7	0.21
																																										IS30400	0.64	0.35	0.495		IS22609	0.59	0.31
																																										IS24462	0.63	0.35	0.49		IS7987	0.63	0.26
																																										IS19975	0.62	0.35	0.485		IS24492	0.67	0.22
																																										IS20956	0.55	0.42	0.485		IS3158	0.58	0.31
																																										IS27557	0.59	0.38	0.485		IS17941	0.55	0.31
																																										IS20743	0.48	0.47	0.475		IS13919	0.71	0.15
																																										IS33844	0.65	0.27	0.46		IS13782	0.57	0.29
																																										IS20727	0.52	0.38	0.45		IS33844	0.7	0.15
																																										IS2382	0.62	0.25	0.435		IS4515	0.44	0.39
																																										IS3971	0.53	0.3	0.415		IS13971	0.58	0.25
																																										IS26749	0.64	0.18	0.41		IS26617	0.63	0.17
																																										IS26617	0.59	0.23	0.41		IS19975	0.53	0.23
																																										IS20740	0.47	0.33	0.4		IS25548	0.41	0.35
																																										IS30383	0.5	0.25	0.375		IS30562	0.55	0.21
																																										IS31706	0.51	0.24	0.375		IS8012	0.6	0.15
																																										IS30451	0.55	0.18	0.365		IS12735	0.45	0.3
																																										IS13893	0.53	0.19	0.36		IS20956	0.41	0.3
																																										IS15466	0.41	0.29	0.35		IS4360	0.32	0.34
																																										IS9113	0.46	0.17	0.315		IS30451	0.55	0.11
																																										IS29091	0.11	0.47	0.29		IS26749	0.52	0.12
																																										IS15744	0.37	0.19	0.28		IS25732	0.35	0.26
																																										IS30508	0.4	0.08	0.24		IS15466	0.42	0.14
																																										IS19859	0.37	0.09	0.23		IS19859	0.43	0.1
																																										IS31714	0.33	0.05	0.19		IS29091	0.21	0.31
																																										IS12302	0.2	0.15	0.175		IS11619	0.33	0.18
																																										IS28614	0.18	0.11	0.145		IS24503	0.49	0.01
																																										IS25732	0.12	0.1	0.11		IS15744	0.31	0.11
																																										IS25548	0.08	0.08	0.08		IS13893	0.32	0.06
																																										IS4092	0.08	0.06	0.07		IS30508	0.29	0.05
																																										IS29654	0.07	0.03	0.05		IS31714	0.27	0.01
																																											0.874255	0.503234	0.688745			0.996681	0.475745
[truncated: 17 more columns]

## Sheet: Table S4
Supplementary Table S4. Pearson's correlation coefficient among the 84 trait combinations.
	RDWNa20_50	RDWNa20_200	RDWSTC20_50	RDWSTC20_200	RFW20	RFWNa20_50	RFWNa20_200	RFWSTC20_50	RFWSTC20_200	RL20	RLNa20_50	RLNa20_200	RLSTC20_50	RLSTC20_200	SDW20	SDWNa20_50	SDWNa20_200	SDWSTC20_50	SDWSTC20_200	SFW20	SFWNa20_50	SFWNa20_200	SFWSTC20_50	SFWSTC20_200	SL20	SLNa20_50	SLNa20_200	SLSTC20_50	SLSTC20_200	RDW19	RDWNa19_50	RDWNa19_100	RDWNa19_150	RDWNa19_200	RDWSTC19_50	RDWSTC19_100	RDWSTC19_150	RDWSTC19_200	RFW19	RFWNa19_50	RFWNa19_100	RFWNa19_150	RFWNa19_200	RFWSTC19_50	RFWSTC19_100	RFWSTC19_150	RFWSTC19_200	RL19	RLNa19_50
RDW20	0.144457	0.203461	-0.253621	-0.264191	0.179287	0.0246257	0.165475	-0.173817	0.0453115	0.310735	0.275872	0.305318	-0.0353933	0.0269995	0.139891	0.183671	0.250466	0.0485017	0.0709333	0.214242	0.210526	0.256332	0.0139707	0.105826	0.0963074	0.123918	0.115538	0.0374394	0.0617403	0.0902643	0.00897561	-0.00289381	-0.0172313	-0.0281861	-0.109652	-0.104793	-0.112799	-0.116303	0.0876152	0.0659649	0.108626	0.0721001	0.0250691	-0.0457189	-0.024123	-0.0724411	-0.0962717	0.201187	0.155702
RDWNa20_50		0.514474	0.211352	0.31202	0.402551	0.622836	0.511743	0.140524	0.200401	0.343163	0.542422	0.401285	0.362553	0.173912	0.239295	0.240943	0.354003	0.111745	0.123749	0.243493	0.436373	0.352806	0.303583	0.250064	-0.034755	0.102406	0.0370122	0.215421	0.14077	0.150071	0.105802	0.0305801	0.0480589	0.0597274	0.0291897	-0.0503914	-0.06971	0.0350489	0.331589	0.358503	0.343351	0.278189	0.200452	0.099335	-0.0161899	-0.0863651	-0.068944	0.275279	0.303613
RDWNa20_200			-0.0827517	0.736273	0.38186	0.425932	0.500682	-0.0129181	0.214893	0.275149	0.343057	0.394141	0.16026	0.229438	0.207547	0.114673	0.505558	-0.00446267	0.279278	0.248444	0.310876	0.355164	0.136598	0.243874	0.0325297	0.139558	0.18878	0.19075	0.277594	0.0979948	0.07494	0.0314543	0.0140179	0.0392014	-0.00322123	-0.0355421	-0.0400279	0.0206643	0.198967	0.25505	0.209574	0.186851	0.156192	0.121457	-0.00316385	-0.0299535	-0.0232126	0.247588	0.24655
RDWSTC20_50				0.252408	-0.196827	-0.0156778	-0.072037	0.142005	0.0669044	-0.183758	-0.106608	-0.132214	0.0801746	0.0215125	-0.134494	-0.0845249	-0.12152	0.0538044	0.0733317	-0.16041	-0.109753	-0.0702471	0.0106196	0.0656573	-0.0345981	-0.0463859	-0.0193652	-0.0228243	0.0145722	-0.0500603	-0.044067	-0.0387564	-0.0331302	-0.0162193	-0.0156572	-0.00218881	-0.0186909	0.0251556	0.202623	0.223036	0.0974728	-0.0786863	-0.0376018	0.0265101	-0.060057	-0.118392	-0.0652237	-0.0887922	-0.103893
RDWSTC20_200					-0.000951189	0.264018	0.301572	0.214119	0.386154	-0.128715	0.04246	0.16069	0.292525	0.409714	0.0180966	-0.040903	0.327091	-0.00209399	0.378074	-0.0120952	0.143497	0.240652	0.266645	0.36578	-0.00213647	0.116532	0.263056	0.219133	0.406886	-0.00351732	0.01705	0.0206828	-0.00940014	0.00934178	0.0259781	0.0637217	0.0556072	0.0709727	0.0861063	0.136903	0.0542816	0.0297428	0.0772577	0.115797	0.0258217	0.0252052	0.0817211	0.0264537	0.0201371
RFW20						0.705269	0.657036	-0.450362	-0.261992	0.386781	0.363609	0.309456	0.00642989	-0.0302259	0.319524	0.280471	0.381066	0.0861819	0.0440883	0.438532	0.408313	0.378982	-0.0381995	0.0831634	0.0257569	0.0476775	0.0162331	0.055023	0.0449442	0.0118495	-0.0906036	-0.157716	-0.114091	-0.0948425	-0.178932	-0.212788	-0.135335	-0.0706999	0.142061	0.183492	0.237238	0.231168	0.182469	0.0928969	0.0502838	0.0347429	-0.017309	0.257495	0.279344
RFWNa20_50							0.771968	0.139368	0.159929	0.352001	0.50995	0.411487	0.296346	0.165595	0.256059	0.248912	0.353159	0.11508	0.10338	0.343468	0.585123	0.495057	0.380004	0.331375	0.071988	0.162416	0.205969	0.165697	0.270335	0.142116	0.0565337	-0.0036406	0.00821237	0.0584742	-0.111578	-0.130992	-0.108374	0.0191514	0.204735	0.198921	0.255577	0.271993	0.199791	0.020627	0.0359358	0.0350197	-0.00734985	0.278686	0.264941
RFWNa20_200								-0.0473599	0.452647	0.339515	0.499046	0.579315	0.286043	0.387249	0.288214	0.221707	0.469579	0.0736858	0.216735	0.393692	0.566973	0.616798	0.285738	0.430182	0.125107	0.218282	0.326122	0.162156	0.380212	0.12042	0.0464929	-0.0198523	-0.0356056	0.0294323	-0.0746999	-0.106304	-0.135487	0.0138129	0.263716	0.293168	0.30855	0.279182	0.334458	0.11223	0.0605673	0.0350442	0.0380191	0.334031	0.335312
RFWSTC20_50									0.533691	-0.0236265	0.119181	0.0810275	0.248899	0.179606	-0.0926555	-0.0282845	-0.086641	0.0397306	-0.00818494	-0.165326	0.11623	0.037879	0.556317	0.219076	0.0936561	0.135565	0.202422	0.0842567	0.193477	0.275545	0.370141	0.39194	0.380346	0.398512	0.22143	0.243676	0.12199	0.217437	0.00638655	-0.0070726	-7.19209e-05	-0.0229093	-0.00828949	-0.0330313	0.0157692	-0.0102458	0.0189506	0.0177504	-0.00969464
RFWSTC20_200										0.019326	0.23037	0.389645	0.373877	0.543321	0.024746	0.052334	0.243326	0.0639689	0.273025	0.0394588	0.310184	0.412522	0.485235	0.526569	0.200814	0.309346	0.462141	0.176958	0.441918	0.131954	0.201976	0.171446	0.111125	0.160532	0.199368	0.135933	-0.0123296	0.115115	0.0786363	0.117595	0.10145	0.0375157	0.169106	0.116168	0.110887	0.0542255	0.114833	0.0895592	0.0861634
RL20											0.778882	0.672238	-0.191065	-0.223044	0.22655	0.136515	0.29213	0.00791612	0.0268129	0.338785	0.383196	0.300289	0.085694	0.0455602	0.285259	0.313241	0.242695	0.0578713	0.0431664	0.129675	0.121651	0.110458	0.0889512	0.114681	0.0497161	0.0493216	0.0352022	0.108673	0.022725	0.092969	0.138551	0.106216	0.0753037	0.140711	0.0658741	0.0264656	0.0151102	0.262687	0.276426
RLNa20_50												0.81009	0.426192	0.167933	0.271895	0.190787	0.304032	0.0546221	0.0416552	0.304228	0.517126	0.39643	0.344968	0.226768	0.213072	0.42356	0.278283	0.357117	0.203979	0.178726	0.149206	0.127494	0.110333	0.130734	0.033409	0.0397447	0.0254286	0.0897545	0.099847	0.163019	0.194972	0.215436	0.159311	0.153842	0.0770069	0.062676	0.048527	0.265063	0.288558
RLNa20_200													0.311809	0.517679	0.195641	0.207006	0.426409	0.0734008	0.18738	0.402887	0.552825	0.545507	0.269039	0.319049	0.328084	0.472263	0.475596	0.267578	0.358085	0.0862531	0.0926797	0.119407	0.0352401	0.0888511	0.0846967	0.166957	0.0266552	0.129126	0.00166775	0.0837443	0.091142	0.104134	0.13358	0.186231	0.0827867	0.0683128	0.121096	0.185226	0.215497
RLSTC20_50														0.6473	0.112536	0.118856	0.10909	0.0837788	0.0598145	-0.0154964	0.267343	0.217002	0.459259	0.339835	-0.0497835	0.250037	0.139928	0.502238	0.300829	0.0488061	0.019591	0.017325	0.0329067	0.0323855	-0.0191814	0.013602	0.0233643	0.0358507	0.0665432	0.0620291	0.0604776	0.156209	0.135913	0.0395247	0.0378405	0.0773737	0.0945831	-0.00531254	0.0112127
RLSTC20_200															0.0511603	0.134058	0.280154	0.0912902	0.235827	0.13567	0.305704	0.387137	0.309456	0.401704	0.102644	0.266889	0.365625	0.301736	0.446932	-0.0498411	-0.0183364	0.021943	-0.0435708	-0.00724805	0.0776382	0.172627	0.0270869	0.0847983	-0.0664128	-0.0271663	-0.0428627	0.0211609	0.101957	0.111295	0.0794326	0.110362	0.184932	-0.086804	-0.0571414
SDW20																0.213189	0.344475	-0.16611	-0.306145	0.486179	0.436386	0.271636	-0.0249109	-0.107179	0.24758	0.216854	0.102773	-0.0382616	-0.099205	0.0530586	0.0605333	0.0368023	0.0257205	-0.0226038	0.0417186	0.00613872	-0.00733353	-0.0846753	0.00797653	0.0777762	0.123602	0.150055	0.0513283	0.16642	0.106614	0.113847	-0.00881361	0.0593809	0.136553
SDWNa20_50																	0.242865	0.874774	-0.0135225	0.325713	0.338865	0.269727	0.081123	0.0465586	0.131462	0.160762	0.115048	0.0582863	0.0343552	-0.000154901	0.0151786	-0.0113386	-0.0143549	-0.0256785	0.0439564	-0.00722097	-0.0129671	-0.0357384	-0.0395873	-0.000583465	0.0113317	0.00239043	-0.0272776	0.0884276	0.057002	0.00928524	-0.0141112	-0.0369134	-0.028646
SDWNa20_200																		0.0156087	0.661689	0.535587	0.596131	0.640775	0.160897	0.316096	0.339558	0.393037	0.502214	0.132962	0.367216	-0.0168316	-0.0377084	-0.0513239	-0.0931286	-0.0492419	-0.00881655	0.00794928	-0.0218404	0.0513734	0.0278588	0.0565921	0.0827076	0.051106	0.0639368	0.0774342	0.0686977	0.00380413	0.0427819	0.0901385	0.0842813
SDWSTC20_50																			0.123091	-0.0540543	0.0333447	0.0551019	0.153652	0.133739	-0.070065	0.00298625	0.0222627	0.116628	0.107414	-0.0336689	-0.0183972	-0.0252895	-0.00820722	0.000493688	0.0229254	0.000326884	0.017319	0.0396926	-0.0578096	-0.039971	-0.0523264	-0.0671986	-0.02726	0.034246	0.0228848	-0.00863999	0.0366549	-0.0686527	-0.0953198
SDWSTC20_200																				-0.0743347	0.10023	0.3136	0.277323	0.4944	0.0124513	0.149949	0.369395	0.261221	0.523287	-0.110686	-0.124184	-0.0965737	-0.120075	-0.0498278	-0.0302984	0.0514501	0.0496968	0.177328	-0.000594524	-0.00924236	-0.0134944	-0.0604224	0.0633915	-0.0129427	0.0323451	-0.024487	0.127918	0.031775	-0.0245676
SFW20																					0.801633	0.617086	-0.214125	-0.142991	0.674807	0.540403	0.429337	-0.160196	-0.0968742	0.0181356	0.00114944	-0.0125418	-0.0852496	-0.0904093	-0.000430584	0.00805849	-0.0626287	-0.113377	0.0393013	0.10087	0.114094	0.0617293	0.0263106	0.143065	0.0826064	0.0113297	-0.0342002	0.0697029	0.1018
SFWNa20_50																						0.770381	0.37109	0.234242	0.57044	0.672729	0.538082	0.210094	0.196585	0.12428	0.105301	0.0840721	0.0282252	0.0383104	0.010934	0.0234234	-0.0444974	-0.0143731	0.0624534	0.108719	0.138487	0.0897984	0.0637421	0.128418	0.0947534	-0.003256	0.00947919	0.126554	0.143799
SFWNa20_200																							0.284804	0.657347	0.499931	0.579908	0.669352	0.164287	0.426452	0.0242675	0.0152926	0.0142607	-0.0503403	-0.0413397	0.0426127	0.080996	0.0129308	0.0272979	0.0560694	0.130561	0.168852	0.115425	0.129103	0.172166	0.145191	0.0652794	0.0920133	0.141351	0.17941
SFWSTC20_50																								0.601122	-0.079078	0.25841	0.221986	0.557853	0.456123	0.201823	0.200923	0.209174	0.245375	0.277462	0.0257785	0.0709885	0.0580331	0.216371	0.00164915	-0.0203703	0.0278955	0.00642256	0.0900299	-0.0317835	0.0454548	-0.0244503	0.113177	0.0940736	0.0567119
SFWSTC20_200																									0.00671995	0.229598	0.435568	0.363657	0.642971	-0.0143073	-0.0225834	-0.00312827	-0.0150798	0.00459489	0.0265063	0.0806812	0.074001	0.147061	0.0282058	0.0511387	0.1005	0.0678801	0.164828	0.0569175	0.114394	0.0679801	0.177812	0.0974174	0.110949
SL20																										0.808057	0.711197	-0.227158	-0.0604129	0.0202077	0.0607883	0.123266	0.0597103	0.0121471	0.115754	0.18775	0.151195	0.0228604	-0.106533	-0.0109688	-0.0157535	-0.0685961	-0.0994484	0.186285	0.134507	0.0542588	0.0369184	-0.0205407	0.0123085
SLNa20_50																											0.780723	0.368692	0.254568	0.0351838	0.0667493	0.12964	0.0687485	0.0276475	0.105759	0.189903	0.132656	0.0475899	-0.0919929	-0.0085483	-0.0346279	-0.0573297	-0.0751994	0.185312	0.0885457	0.0240088	0.0501194	-0.00567947	0.0108515
SLNa20_200																												0.170388	0.633031	-0.0255162	-0.000941827	0.0799208	0.0363222	0.00947619	0.0758759	0.221524	0.193741	0.081461	-0.0864217	-0.0187698	-0.0124023	-0.0368931	-0.030058	0.16135	0.150896	0.104585	0.121973	0.00151001	0.000412564
SLSTC20_50																													0.53832	0.00507537	-0.0117515	-0.00485824	3.28951e-05	0.0144715	-0.0154133	0.011343	-0.0125576	0.0588687	0.000266972	-0.016239	-0.0391297	-0.000971643	0.0436861	0.0140366	-0.046995	-0.0409297	0.0504724	0.019226	-0.0207871
SLSTC20_200																														-0.0388093	-0.0594816	-0.0149565	-0.0137463	0.00124621	-0.0395024	0.0898778	0.0894008	0.0805352	0.00668056	-0.0130139	0.0155602	0.0290203	0.0781755	0.00276294	0.0527531	0.0548766	0.11302	0.039615	0.00407007
RDW19																															0.905749	0.844277	0.752962	0.7376	-0.149847	-0.130689	-0.13012	-0.0695581	0.35111	0.323349	0.289586	0.265096	0.172322	-0.0736376	-0.130913	-0.119189	-0.201647	0.381696	0.318652
RDWNa19_50																																0.883801	0.766111	0.749898	0.238574	0.0534427	0.00477772	0.0755042	0.199829	0.270681	0.233917	0.213659	0.120787	0.112804	-0.0173063	-0.0258995	-0.11492	0.25129	0.268725
RDWNa19_100																																	0.802565	0.787934	0.0943304	0.364818	0.118157	0.200546	0.0946934	0.140079	0.193526	0.15582	0.13329	0.0678776	0.0745411	0.0340676	-0.0180721	0.147108	0.169968
RDWNa19_150																																		0.908085	0.0525591	0.142312	0.389702	0.290784	0.0778586	0.109523	0.158494	0.167187	0.132319	0.0322069	0.0584855	0.059708	0.0187506	0.140198	0.144397
RDWNa19_200																																			0.0651066	0.152444	0.207475	0.466544	0.0492522	0.081308	0.125133	0.127742	0.185006	0.0407874	0.0687387	0.0632149	0.104454	0.111967	0.12484
RDWSTC19_50																																				0.465537	0.317204	0.392753	-0.195733	0.0191078	0.00908953	-0.00956928	-0.0278804	0.47438	0.267624	0.199455	0.191997	-0.163574	0.0159111
RDWSTC19_100																																					0.454264	0.543638	-0.243207	-0.108556	0.0504976	0.00334765	0.0960791	0.313395	0.427946	0.323566	0.354848	-0.217534	-0.0692136
RDWSTC19_150																																						0.537442	-0.250327	-0.151456	-0.0293924	0.024525	0.0895862	0.202205	0.326314	0.338677	0.38878	-0.201097	-0.104319
RDWSTC19_200																																							-0.271192	-0.138001	0.00485698	0.0384013	0.296769	0.303053	0.433278	0.401832	0.634703	-0.210799	-0.0823088
RFW19																																								0.857114	0.750214	0.581946	0.452569	-0.145458	-0.278936	-0.297933	-0.386409	0.725423	0.642396
RFWNa19_50																																									0.803733	0.634214	0.505491	0.328689	-0.0515163	-0.112621	-0.228681	0.695132	0.732658
RFWNa19_100																																										0.71149	0.64628	0.212054	0.305359	0.0901038	-0.023842	0.710127	0.75857
RFWNa19_150																																											0.59275	0.176966	0.1747	0.469969	0.0568388	0.487528	0.592215
RFWNa19_200																																												0.192303	0.269804	0.254444	0.507042	0.477944	0.536873
RFWSTC19_50																																													0.521533	0.389104	0.35489	0.0176758	0.236022
RFWSTC19_100																																														0.679124	0.655644	-0.111509	0.0511763
RFWSTC19_150																																															0.645657	-0.23902	-0.0467145
RFWSTC19_200																																																-0.265795	-0.131132
RL19																																																	0.89964
RLNa19_50
RLNa19_100
RLNa19_150
RLNa19_200
RLSTC19_50
RLSTC19_100
RLSTC19_150
RLSTC19_200
SDW19
SDWNa19_50
SDWNa19_100
SDWNa19_150
SDWNa19_200
SDWSTC19_50
SDWSTC19_100
SDWSTC19_150
SDWSTC19_200
SFW19
SFWNa19_50
SFWNa19_100
SFWNa19_150
SFWNa19_200
SFWSTC19_50
SFWSTC19_100
SFWSTC19_150
SFWSTC19_200
SL19
SLNa19_50
SLNa19_100
SLNa19_150
SLNa19_200
SLSTC19_50
SLSTC19_100
SLSTC19_150
[truncated: 34 more columns]

## Sheet: Table S5
Supplementary Table S5. Candidate gene expression data from McCormicks et al. (2018).
	Sobic.001G038601	Sobic.001G431400	Sobic.001G431500	Sobic.002G089900	Sobic.002G393100	Sobic.002G421300	Sobic.002G421350	Sobic.003G019900	Sobic.003G021500	Sobic.003G021600	Sobic.003G021700	Sobic.003G096100	Sobic.003G096300	Sobic.003G207600	Sobic.003G209900	Sobic.004G003900	Sobic.004G008300	Sobic.004G118300	Sobic.004G101900	Sobic.004G225600	Sobic.004G225700	Sobic.004G264000	Sobic.004G264100	Sobic.006G064700	Sobic.006G218850	Sobic.007G050700	Sobic.007G059400	Sobic.007G059500	Sobic.009G013000	Sobic.009G013100	Sobic.009G015166	Sobic.009G015200	Sobic.009G211200	Sobic.009G256800	Sobic.010G025850	Sobic.010G162500	Sobic.010G198500	Sobic.010G198600	Sobic.010G234400
growing internode upper.floral initiation	0.049	29.355	9.699	6.231	0.025	8.651	0	7.719	101.022	17.818	0	5.798	3.703	0.011	2.996	11.169	0	3.219	52.643	16.088	8.043	1.04	0.017	0	0	0.061	0	0.321	22.449	22.407	0	0	8.957	0.983	18.674	0.028	0.444	0.203	0
growing internode.floral initiation	0	19.722	19.804	2.963	0.014	40.319	0.063	3.85	96.38	11.317	0	65.047	2.335	0.012	6.36	7.591	0	2.607	68.005	12.089	6.587	1.147	0.042	0	0	0.121	0	0.264	20.607	18.2	0	0	5.406	0.943	13.84	0.093	1.234	0.517	0.04
internode mature.floral initiation	0	26.426	16.001	2.732	0	161.205	0	1.386	114.069	13.029	0.021	77.64	2.245	0.01	2.777	5.998	0	0.788	77.275	9.647	5.717	2.058	0.007	0	0	0.116	0	0.571	17.451	15.778	0.018	0.003	6.166	2.205	13.169	0.172	2.176	2.179	0.049
leaf blade.juvenile	0.162	3.51	2.08	3.284	0	433.883	0	0.007	296.801	4.884	0	0.227	5.174	0	363.734	4.116	0	3.777	52.51	8.961	2.141	0.539	0.005	0	0	0	0	0.338	2.694	3.318	0	0	2.127	0.008	10.945	6.11	0.02	0.018	0.02
leaf flag 1 internode.anthesis	0.074	13.034	18.265	4.792	0.069	102.996	0	0.674	34.441	13.715	0.019	2.342	1.017	0.028	1.89	6.308	0	1.883	87.785	15.074	11.331	0.408	0.023	0	0	0.012	0	0.089	15.815	19.21	0.01	0	4.17	0.451	14.273	0.162	0	0.015	0.097
leaf flag 1 internode.grain maturity	0.066	22.681	1.894	5.4	0.059	101.094	0.018	0.491	23.609	22.522	0	1.247	2.221	0	3.092	9.186	0.011	1.56	170.089	18.639	8.457	0.702	0.01	0	0	0	0	0.175	15.285	18.486	0.007	0.001	8.398	2.012	18.427	0.046	0.094	0.018	0.04
leaf lower growing.anthesis	0	6.935	26.021	2.383	0.068	281.733	0	0.345	464.472	4.885	0	0.403	8.456	0	18.763	6.96	0	17.756	28.633	9.885	3.541	0.832	0.015	0	0	0.067	0.011	1.068	2.87	4.518	0	0.002	3.598	0.109	7.786	4.15	0.084	0.138	0
leaf lower growing.floral initiation	0.047	4.438	8.904	3.567	0	243.814	0.031	0.256	580.776	4.903	0	2.41	6.077	0.014	553.495	7.31	0	11.807	55.334	18.566	1.816	0.479	0.037	0	0	0.022	0	3.38	7.502	8.217	0	0.002	2.228	0.686	11.474	3.633	0.038	0.025	0
leaf lower growing.grain maturity	0.113	13.534	6.668	3.3	0	680.412	0	0.046	422.591	13.132	0	0.141	4.301	0	50.108	7.737	0.028	11.61	82.732	15.081	2.913	0.389	0.013	0	0	0	0.009	1.051	9.619	12.953	0	0	7.044	0.814	10.899	1.165	0	0.018	0
leaf lower whorl.vegetative	0	15.775	1.459	2.791	0.326	53.473	0.07	3.83	151.065	8.696	0	199.831	14.751	0	1243.15	24.341	0	10.863	69.971	59.749	6.539	2.123	0	0	0	0.268	0	0.086	5.543	5.425	0.039	0.003	2.567	1.522	8.804	0.874	0.353	0.053	0
leaf lower.juvenile	0.033	2.478	0.493	2.63	0.182	82.528	0.228	0.949	426.125	2.507	0	101.502	8.047	0.007	5513.18	9.609	0	5.371	49.514	23.108	3.412	1.432	0.005	0	0	0.007	0	0.492	4.602	3.912	0.018	0.001	1.688	0.122	6.82	3.537	0.142	0.059	0
leaf middle whorl.vegetative	0.082	3.84	1.256	2.493	0.386	337.194	0.624	0.217	691.942	3.042	0	27.601	3.448	0	3731.19	10.844	0	7.297	43.665	27.122	1.96	0.698	0	0	0	0.027	0	0.965	1.856	2.167	0.014	0.001	1.632	0.259	5.962	2.445	0.145	0.088	0
leaf sheath growing.anthesis	0	20.462	7.794	5.213	0	317.974	0	2.325	31.902	11.375	0	4.027	13.918	0	7.776	10.761	0	18.361	55.194	18.552	8.687	2.101	0.096	0	0	0	0	0.811	4.594	7.071	0.011	0	7.382	0.588	12.02	1.478	0	0	0
leaf sheath growing.floral initiation	0	16.752	23.964	4.657	0.056	365.788	0.05	1.628	74.613	6.156	0	121.643	10.348	0	1293	7.903	0	21.659	72.901	14.821	7.321	3.865	0.027	0	0	0.209	0	1.183	7.318	7.357	0.186	0.007	5.727	0.957	9.255	2.395	0.862	0.071	0
leaf sheath growing.grain maturity	0.087	11.453	2.812	4.685	0.01	390.102	0	0.319	11.087	19.459	0	0.638	10.761	0	8.408	8.794	0	6.286	125.693	20.155	8.003	2.286	0.081	0	0	0	0	0.154	6.182	11.83	0	0.003	8.204	1.641	18.425	0.389	0	0	0.017
leaf upper growing.anthesis	0.092	3.218	8.579	2.838	0.027	338.162	0	0.042	508.618	7.302	0	0.071	3.762	0	15.329	8.042	0	8.737	52.618	15.076	1.859	0.225	0.058	0	0	0.026	0	0.346	4.1	6.152	0	0.004	3.16	0.368	11.265	2.702	0.116	0.095	0.021
leaf upper growing.floral initiation	0.51	6.416	3.108	3.731	0	626.202	0	0.077	280.647	4.701	0	0.198	5.005	0.016	271.02	5.222	0	21.491	62.092	13.245	1.556	0.483	0	0	0	0	0	2.323	1.335	2.276	0	0	1.978	0.695	8.508	2.84	0.033	0.036	0.155
leaf upper whorl.vegetative	0.178	2.994	1.87	2.754	0.331	585.971	0.014	0.083	705.606	1.961	0	2.052	1.88	0.008	1863.04	2.782	0	2.365	33.208	9.257	0.828	0.185	0	0	0	0	0	1.379	0.428	0.623	0	0.001	0.9	0.187	6.919	4.866	0.017	0.021	0
leaf upper.juvenile	0.063	1.345	0.76	2.51	0.139	372.663	0.018	0.078	300.32	1.683	0	2.49	3.324	0	3119.89	2.456	0	2.608	36.312	8.4	0.86	0.494	0	0.016	0	0.012	0	0.877	1.144	1.257	0	0.001	1.004	0.028	8.28	5.881	0.015	0.031	0.022
panicle lower.anthesis	0.087	13.799	6.489	4.803	2.086	33.047	0.055	4.975	183.445	15.151	0	2.263	17.75	0.013	1.832	8.027	0	4.077	101.969	14.586	8.624	3.783	7.387	0	0	0.008	0	0.124	18.447	20.685	0	0.235	5.359	0.54	17.923	0.409	0.069	0	0.032
panicle upper.anthesis	0	18.066	6.72	5.373	2.67	27.135	0.022	14.899	121.515	18.102	0.011	2.264	31.662	0.307	1.922	10.295	0	4.635	103.962	16.289	7.377	8.23	0.681	5.908	0	0	0.005	0.039	20.023	23.263	0	0.004	6.746	1.003	14.192	0.354	0.786	0.868	0.022
panicle.floral initiation	0	51.852	1.638	12.566	0.136	0.023	0	15.252	68.253	28.788	0	0.035	15.038	0	0.203	12.287	0	3.924	48.608	24.675	10.459	0.081	0	0	0	0	0	0.024	12.568	14.547	0.011	0.002	17.282	0.059	24.997	0.008	0.528	0.084	0.15
peduncle.floral initiation	0.107	49.828	3.079	13.326	0.132	0.576	0	14.717	77.519	20.59	0	0.013	4.709	0	0.211	13.451	0	3.136	49.409	22.477	12.074	0.416	0	0	0	0.017	0	0.017	13.166	13.569	0	0	12.997	1.385	16.155	0	0.88	0.119	0.026
root bottom.anthesis	0	21.715	6.091	3.682	0	4.507	0.017	1.194	110.131	15.126	0.032	0.022	4.955	0.045	0.86	6.607	0.371	0.237	76.82	10.876	8.438	5.748	0.017	0	0	0.263	0.049	0.31	10.328	9.138	6.243	1.009	4.182	3.669	13.822	0.444	0.146	0.191	112.705
root bottom.floral initiation	0	16.881	2.8	2.377	0.027	2.255	0	1.968	232.015	11.723	0.036	1.103	3.039	0	1.891	7.198	0.2	0.708	94.083	11.964	7.546	4.402	0	0	0	0.381	0.029	0.057	11.276	8.369	0.316	0.55	4.203	1.149	10.451	0.47	0.54	1.197	26.511
root bottom.grain maturity	0	25.442	5.184	3.208	0	2.925	0.029	1.664	145.978	16.255	0	0.017	4.046	0.007	0.259	7.107	0.605	0.225	80.186	9.794	6.276	5.341	0	0	0	0.254	0.056	0.191	10.299	9.779	7.547	1.17	6.522	8.051	13.327	0.281	0.608	0.992	48.575
root bottom.juvenile	0	19.937	3.188	3.379	0.008	23.812	0.279	1.154	191.668	14.75	0.033	0.159	6.693	0.007	0.12	5.632	0.437	0.305	113.859	10.558	7.52	6.072	0	0	0	0.249	0.067	0.178	6.854	5.431	1.944	2.118	4.758	4.154	12.667	0.274	0.722	0.969	18.166
root bottom.vegetative	0	23.537	2.498	2.748	0	7.535	0.069	1.793	181.664	14.676	0	0.058	6.144	0	0.296	6.692	0.099	0.135	91.379	10.183	7.182	5.021	0	0	0	0.299	0.027	0.056	6.905	6.108	2.013	2.132	5.315	7.074	12.085	0.314	0.132	0.574	23.545
root middle.floral initiation	0	13.37	7.124	3.933	0	28.882	0.097	0.171	457.762	15.64	0	0.012	1.201	0	0.046	6.728	1.297	0.695	109.673	10.502	6.936	10.114	0	0.144	0	0.087	0	2.045	9.412	7.346	1.955	0.769	5.129	2.416	10.281	0.419	0.993	1.565	27.442
root top.juvenile	0	13.682	11.774	3.35	0	12.817	0.213	0.319	252.801	14.678	0	0.042	7.952	0	1.316	5.294	0.245	0.129	86.295	9.438	6.688	13.152	0.034	0	0	0.208	0.048	0.171	7.4	5.762	7.339	3.483	4.413	1.265	10.092	0.356	0.829	1.237	26.3
root top.vegetative	0	26.59	2.755	3.217	0	18.572	0.13	1.824	169.899	14.035	0	0.104	4.68	0.053	0.19	6.624	0.214	0.514	117.919	11.646	7.731	6.506	0.014	0.067	0	0.289	0.092	0.803	6.366	4.984	1.85	1.782	5.54	6.68	11.536	0.425	0.59	0.662	26.11
root.ammonium	0	21.271	0.973	3.228	0.039	14.768	0.08	0.814	82.218	15.074	0	0.081	4.895	0	0.209	6.025	0.62	0.117	112.006	13.866	8.795	7.625	0	0	0	0.19	0.008	0.929	6.412	4.614	4.552	2.144	5.017	6.833	10.847	0.473	0.079	0.684	111.431
root.control fertilized	0	17.288	1.305	3.108	0	9.179	0.039	0.48	97.491	12.756	0.055	0.112	5.128	0	0.746	6.346	0.872	0.109	126.131	12.956	8.785	7.707	0.024	0	0	0.174	0.017	0.593	6.47	4.416	4.269	1.777	4.089	8.12	12.245	0.593	1.658	1.578	160.25
root.control water	0	18.509	1.561	4.33	0	16.064	0.02	0.451	48.912	15.938	0	0.037	4.608	0	0.78	6.038	0.204	0.437	99.665	12.846	10.878	8.432	0.015	0.024	0	0.154	0.059	0.544	7.334	5.924	6.55	1.84	5.54	2.631	15.78	0.548	0.112	0.119	187.986
root.nitrate	0	23.793	0.714	3.289	0	7.163	0.082	1.269	94.375	15.839	0	0.045	6.409	0	0.345	6.572	0.357	0.146	103.495	13.867	8.146	6.844	0.018	0	0	0.278	0.008	0.733	6.968	4.804	5.949	2.452	4.757	5.573	10.899	0.478	0.183	0.232	132.698
root.urea	0	21.786	1.482	3.122	0	13.249	0.086	1.119	97.712	15.113	0	0.065	5.635	0	0.27	7.179	0.184	0.204	98.718	13.044	7.557	6.74	0.014	0.047	0	0.25	0.037	1.004	6.339	4.25	4.935	2.321	4.882	6.73	11.841	0.739	0.102	0.21	84.464
seed dry.grain maturity	0	30.07	0.1	3.812	267.888	0.875	0	0.122	3.456	6.725	0	0.016	6.063	0	0.287	5.392	0.442	0.431	329.867	13.969	0.794	1.67	0	0	0.416	0.01	1.848	0	0.912	1.568	0	0.034	10.973	0.244	17.456	0.02	0	0.342	0.048
seed imbibed.grain maturity	0	31.723	0.035	5.721	2.81	0.969	0	3.339	31.429	11.61	0	0.342	16.436	0.02	0.211	6.081	0.62	0.259	157.654	14.908	5.361	6.654	0	0	0	0.108	0.24	0.052	2.598	2.193	0.305	0.054	5.025	0.517	8.859	0.096	2.295	1.027	0.085
shoot.ammonium	0.117	18.309	0.579	4.087	1.001	184.593	0.062	7.003	40.353	10.917	0	34.193	20.969	0.01	491.976	10.729	0.073	3.744	66.928	26.663	7.021	1.814	0.007	0	0	0.023	0	0.759	5.224	4.524	0.019	0.008	3.13	1.137	8.305	1.107	0.285	0.072	0.038
shoot.control fertilized	0.079	20.498	0.476	4.57	0.457	83.584	0.043	7.348	107.074	10.26	0	75.773	22.368	0.017	1465.4	14.223	0	14.755	65.72	39.069	7.677	1.366	0.007	0	0	0	0	0.844	7.281	6.689	0.037	0.004	5.125	4.116	11.902	1.047	0.125	0.041	0.107
shoot.control water	0.156	16.945	0.529	5.655	1.575	146.537	0.061	6.632	27.832	10.854	0	25.657	18.155	0	261.186	7.844	0.037	4.27	72.778	20.539	9.648	2.466	0.02	0	0	0.082	0	1.268	6.896	7.21	0	0.005	4.374	0.543	10.915	0.998	0.028	0	0.124
shoot.nitrate	0	15.869	0.308	4.333	0.868	148.616	0.038	6.092	38.077	12.986	0	30.254	19.431	0.017	184.338	12.232	0.031	4.202	66.217	31.5	7.873	1.295	0.03	0	0	0	0	0.491	4.669	4.381	0.01	0.005	3.318	0.787	8.428	0.995	0.24	0.024	0.228
shoot.urea	0.101	15.023	0.894	4.258	1.334	181.783	0.053	7.193	42.734	11.306	0	30.814	21.017	0.009	347.524	11.515	0.014	3.141	62.856	26.392	6.757	1.854	0.017	0	0	0	0	0.512	5.177	4.611	0.034	0.012	3.378	0.629	10.002	1.42	0.096	0.065	0.146
stem 1cm.vegetative	0	57.708	8.061	5.762	0.11	195.706	0	3.089	246.739	15.546	0.083	0.967	5.09	0.015	2.441	8.068	0.009	0.983	65.506	9.077	4.677	2.211	0.031	0	0	0.005	0	1.281	15.292	15.608	0.005	0.01	6.363	3.069	15.462	0.035	1.544	1.143	0
stem 2mm.juvenile	0	28.525	5.566	6.96	0.125	207.647	0	4.332	202.778	18.689	0	1.278	10.892	0.015	7.621	6.95	0.043	1.296	53.758	10.432	7.757	2.6	0.037	0	0	0.042	0	0.461	17.69	17.887	0.062	0.008	8.937	0.378	17.044	0.07	0.824	1.029	0.01
stem mid internode.anthesis	0	15.789	10.544	4.786	0.077	88.007	0	0.722	56.842	14.422	0.016	3.988	1.275	0	5.671	6.583	0	3.037	93.206	16.129	10.524	0.447	0	0	0	0.013	0	0.04	19.516	19.674	0.042	0.001	4.235	0.307	14.986	0.108	0.07	0.136	0.018
stem mid internode.grain maturity	0.072	22.962	1.748	5.716	0	160.475	0	0.238	10.605	20.598	0	0.664	1.266	0.044	2.283	9.939	0	1.794	134.482	20.26	8.369	2.102	0.006	0	0	0	0	0.212	13.891	20.146	0	0	7.918	2.225	23.757	0.032	0.024	0	0.025

## Sheet: Table S6
Supplementary Table S6. Ranking of SFW19Na_200 with 4-5 haplotypes.
Taxa	SFW19Na_200	57576627	57576638	57576654	57576672
IS32787	0.4706	M	R	Y	Y
IS28747	0.4637	M	R	Y	Y
IS30400	0.4393	M	R	Y	Y
IS26025	0.4264	M	R	Y	Y
IS33090	0.4154	M	R	Y	Y
IS4372	0.4094	M	R	Y	Y
IS30466	0.4082	M	R	Y	Y
IS30231	0.3949	A	A	C	C
IS30417	0.3901	M	R	Y	Y
IS30508	0.38	M	R	Y	Y
IS24348	0.3718	A	A	C	C
IS23514	0.3649	M	R	Y	Y
IS602	0.3588	A	A	C	C
IS13971	0.3494	A	A	C	C
IS28389	0.3472	M	R	Y	Y
IS10757	0.3452	A	A	C	C
IS29565	0.3352	A	A	C	C
IS32349	0.3325	M	R	Y	Y
IS27912	0.3294	A	A	C	C
IS11473	0.3285	A	A	C	C
IS21083	0.3224	M	R	Y	Y
IS25910	0.3196	M	R	Y	N
IS28449	0.3185	M	N	Y	Y
IS29582	0.3168	A	A	C	C
IS28451	0.3144	M	R	Y	Y
IS9745	0.3119	A	A	C	C
IS20713	0.3038	A	A	C	C
IS29441	0.2903	A	A	C	C
IS23992	0.2838	M	R	Y	Y
IS26484	0.2803	A	A	C	C
IS2864	0.2685	A	A	C	C
IS13294	0.2659	A	A	C	C
IS29392	0.2645	A	A	C	C
IS20632	0.2604	A	A	C	C
IS6421	0.2586	A	A	C	C
IS20679	0.2582	M	R	Y	Y
IS27887	0.258	A	A	C	C
IS13919	0.2574	A	A	C	C
IS2413	0.2562	A	A	C	C
IS25301	0.2559	A	A	C	C
IS20816	0.2517	A	A	C	C
IS2389	0.2514	A	A	C	C
IS17941	0.2499	A	A	C	C
IS12302	0.249	A	A	C	C
IS22239	0.2477	A	A	C	C
IS20697	0.2446	A	A	C	C
IS24953	0.2432	A	A	C	C
IS24462	0.2409	M	R	Y	Y
IS24175	0.2377	A	A	C	C
IS21645	0.2373	A	A	C	C
IS12706	0.2358	A	A	C	C
IS23684	0.2353	A	A	C	C
IS33023	0.234	A	A	C	C
IS10969	0.2337	M	R	Y	Y
IS29950	0.2301	A	A	C	C
IS30079	0.2277	A	A	C	C
IS15744	0.2261	A	A	C	C
IS16151	0.224	A	A	C	C
IS13782	0.2224	A	A	C	C
IS24463	0.2224	A	A	C	C
IS29335	0.2221	A	A	C	C
IS22294	0.218	A	A	C	C
IS4698	0.218	A	A	C	C
IS8777	0.2153	A	A	C	C
IS25249	0.2145	A	A	C	C
IS12804	0.2117	A	A	C	C
IS24492	0.2107	A	A	C	C
IS29772	0.205	A	A	C	C
IS29914	0.2035	A	A	C	C
IS30383	0.1998	M	R	Y	Y
IS20743	0.1968	A	A	C	C
IS4581	0.1763	A	A	C	C
IS5386	0.1744	A	A	C	C
IS11919	0.1733	A	A	C	C
IS23579	0.1629	A	A	C	C
IS11619	0.162	A	A	C	C
IS19262	0.1606	A	A	C	C
IS29733	0.1588	A	A	C	C
IS14290	0.1549	A	A	C	C
IS24453	0.1546	A	A	C	C
IS24939	0.1519	A	A	C	C
IS29468	0.1489	A	A	C	C
IS29519	0.1464	A	A	C	C
IS14090	0.144	A	A	C	C
IS4631	0.1431	A	A	C	C
IS31681	0.137	A	A	C	C
IS2397	0.1318	A	A	C	C
IS608	0.1292	A	A	C	C
IS9113	0.1256	A	A	C	C
IS8348	0.1199	A	A	C	C
IS25836	0.1143	A	A	C	C
IS24139	0.1121	A	A	C	C
IS29326	0.1103	A	A	C	C
IS2382	0.1094	A	A	C	C
IS22986	0.1078	A	A	C	C
IS13549	0.1034	A	A	C	C
IS8774	0.102	A	A	C	C
IS2872	0.0998	A	A	C	C
IS19676	0.0957	A	A	C	C
IS12447	0.095	A	A	C	C
IS33353	0.0941	A	A	C	C
IS19389	0.0936	A	A	C	C
IS4092	0.09	A	A	C	C
IS19450	0.0797	A	A	C	C
IS27034	0.0782	A	A	C	C
IS19445	0.0773	A	A	C	C
IS29233	0.077	A	A	C	C
IS26222	0.0657	M	R	Y	Y
IS2205	0.061	A	A	C	C
IS25548	0.0607	A	A	C	C
IS26737	0.0597	A	A	C	C
IS26701	0.0579	A	A	C	C
IS29187	0.0553	A	A	C	C
IS11026	0.054	A	A	C	C
IS12945	0.054	A	A	C	C
IS473	0.0512	A	A	C	C
IS26617	0.0471	A	A	C	C
IS26694	0.0377	A	A	C	C
IS5094	0.036	A	A	C	C
IS995	0.0207	A	A	C	C
IS24218	0.0175	A	A	C	C
IS33844	0.0162	A	A	C	C

## Sheet: Table S7
Supplementary Table S7. Ranking of RFW20Na_200 with 10-4 haplotypes.
Accessions	RFW20Na_200	57710585	57710592	57710613	57710773
29606	0.821	A	G	G	G
23579	0.5722	A	G	G	A
23521	0.5571	A	G	G	A
23514	0.514	A	G	G	A
31706	0.5024	G	T	T	A
29950	0.4747	R	K	K	A
29519	0.4587	A	G	G	G
19445	0.4576	A	G	G	G
30231	0.4458	G	T	T	A
19262	0.4219	G	T	T	A
28141	0.4216	G	T	T	A
26046	0.4177	A	G	G	A
22720	0.4137	R	K	K	R
23586	0.4109	R	K	K	A
29565	0.408	G	T	T	A
19153	0.3993	A	G	G	A
12706	0.3976	G	T	T	A
11473	0.3896	G	T	T	A
23590	0.3854	A	G	G	A
31681	0.3769	A	G	G	G
25089	0.3598	A	G	G	A
29441	0.3587	G	T	T	A
28313	0.3563	A	G	G	G
29358	0.3496	G	T	T	A
29733	0.349	G	T	T	A
29468	0.339	G	T	T	A
26222	0.3382	G	T	T	A
28747	0.3337	A	G	G	G
12447	0.3297	A	G	G	A
21645	0.3264	G	T	T	A
22239	0.3255	G	T	T	A
30092	0.3243	A	G	G	G
27034	0.3193	G	T	T	A
24348	0.3133	A	G	G	A
16382	0.3131	G	T	T	A
26025	0.3099	A	G	G	A
25301	0.3039	G	T	T	A
23684	0.2984	G	T	T	A
23992	0.2931	A	G	G	G
33023	0.2931	A	G	G	A
29304	0.2927	G	T	T	A
24463	0.2901	A	G	G	G
27557	0.29	G	T	T	A
27786	0.2896	G	T	T	A
29392	0.287	G	T	T	A
30079	0.2869	G	T	T	A
29239	0.2867	G	T	T	A
27912	0.2864	G	T	T	A
12945	0.2846	G	T	T	A
22294	0.2845	G	T	T	A
30572	0.2845	G	T	T	A
29627	0.283	G	T	T	A
23644	0.2807	G	T	T	A
12302	0.2779	R	K	K	G
28389	0.2768	A	G	G	G
25836	0.2742	A	G	G	A
5919	0.2736	G	T	T	A
28614	0.2722	A	G	G	G
30838	0.27	G	T	T	A
20743	0.2682	A	G	G	A
26484	0.2662	R	K	K	A
20713	0.2648	G	T	T	A
12937	0.2645	G	T	T	A
12697	0.2643	G	T	T	A
4951	0.2619	G	T	T	A
29241	0.2616	G	T	T	A
18758	0.254	A	G	G	A
22799	0.2538	G	T	T	A
21863	0.2518	G	T	T	A
29689	0.2513	G	T	T	A
28451	0.2512	A	G	G	G
15931	0.2509	G	T	T	A
28449	0.2496	A	G	G	G
20632	0.2475	G	T	T	A
29269	0.2472	G	T	T	A
24175	0.2445	G	T	T	A
12883	0.2441	G	T	T	A
22986	0.2411	G	T	T	A
20298	0.2399	G	T	T	A
29914	0.2396	A	G	G	A
19676	0.2393	G	T	T	A
29326	0.2356	G	T	T	A
19450	0.2335	G	T	T	A
12804	0.2326	G	T	T	A
26737	0.2311	G	T	T	A
29582	0.2289	G	T	T	A
30536	0.2278	G	T	T	A
16528	0.2262	G	T	T	A
7305	0.2252	A	G	G	A
22616	0.2235	G	T	T	A
31651	0.2221	G	T	T	A
15945	0.2205	A	G	G	A
20697	0.2193	A	G	G	A
5301	0.217	G	T	T	A
20727	0.2169	G	T	T	A
32439	0.2165	G	T	T	A
32787	0.2163	G	T	T	A
29314	0.2158	G	T	T	A
20625	0.2141	G	T	T	A
29714	0.2121	G	T	T	A
12735	0.2118	G	T	T	A
20740	0.2082	G	T	T	A
30417	0.2074	G	T	T	A
4060	0.2056	G	T	T	A
24218	0.2055	G	T	T	A
4613	0.2053	G	T	T	A
24939	0.2048	G	T	T	A
4092	0.2038	G	T	T	A
27887	0.203	G	T	T	A
29233	0.2019	G	T	T	A
4372	0.201	G	T	T	A
24492	0.2002	G	T	T	A
15478	0.1996	G	T	T	A
32349	0.1991	G	T	T	A
1219	0.1984	G	T	T	A
25732	0.1938	G	T	T	A
21083	0.1922	G	T	T	A
21512	0.192	G	T	T	A
14290	0.1903	G	T	T	A
24453	0.1882	G	T	T	A
24953	0.1878	G	T	T	A
20195	0.182	G	T	T	A
13549	0.1818	G	T	T	A
15170	0.1805	A	G	G	A
4631	0.1781	G	T	T	A
17941	0.1759	A	G	G	A
25548	0.1743	A	G	G	A
5386	0.1734	G	T	T	A
1041	0.172	G	T	T	A
25910	0.172	R	K	K	A
29772	0.1705	G	T	T	A
23216	0.1686	A	G	G	A
31557	0.1668	G	T	T	A
26694	0.1642	G	T	T	A
20956	0.1569	G	T	T	A
4360	0.1559	G	T	T	A
30466	0.1543	G	T	T	A
9745	0.1537	G	T	T	A
31186	0.1535	G	T	T	A
17980	0.1519	G	T	T	A
6351	0.1512	G	T	T	A
29187	0.1512	G	T	T	A
30533	0.1506	G	T	T	A
2872	0.1499	G	T	T	A
12965	0.1499	G	T	T	A
3158	0.1498	G	T	T	A
18039	0.1464	G	T	T	A
5667	0.1447	G	T	T	A
25249	0.1445	G	T	T	A
16151	0.1434	G	T	T	A
29654	0.1432	G	T	T	A
30507	0.143	G	T	T	A
3971	0.1417	G	T	T	A
5295	0.1412	G	T	T	A
3121	0.14	G	T	T	A
10757	0.1382	A	G	G	A
19975	0.1379	A	G	G	A
26701	0.1361	G	T	T	A
11619	0.1353	G	T	T	A
7679	0.1337	G	T	T	A
8777	0.132	G	T	T	A
11026	0.131	G	T	T	A
4581	0.1291	G	T	T	A
24139	0.1282	A	G	G	A
24462	0.1281	G	T	T	A
13294	0.1269	G	T	T	A
30400	0.1264	G	T	T	A
5094	0.1244	G	T	T	A
30450	0.1231	G	T	T	A
13971	0.1228	G	T	T	A
29335	0.1198	G	T	T	A
2864	0.1195	A	G	G	A
19389	0.1194	G	T	T	A
7310	0.1182	G	T	T	A
7131	0.1139	G	T	T	A
31043	0.1132	A	G	G	A
4515	0.1128	G	T	T	A
7987	0.1116	G	T	T	A
14010	0.1115	G	T	T	A
13782	0.1112	G	T	T	A
14090	0.111	G	T	T	A
14779	0.1084	A	G	G	A
11919	0.108	G	T	T	A
2426	0.1075	G	T	T	A
8774	0.1066	G	T	T	A
1233	0.1032	G	T	T	A
7250	0.1026	G	T	T	A
2379	0.0988	A	G	G	A
1004	0.097	G	T	T	A
7957	0.0967	G	T	T	A
10969	0.0945	G	T	T	A
29091	0.0882	G	T	T	A
8348	0.0843	G	T	T	A
30383	0.0839	G	T	T	A
10302	0.0819	G	T	T	A
603	0.0806	G	T	T	A
6354	0.0801	G	T	T	A
1212	0.0788	G	T	T	A
20679	0.0783	G	T	T	A
2205	0.0776	G	T	T	A
9108	0.0756	G	T	T	A
13919	0.0744	G	T	T	A
2902	0.0727	G	T	T	A
2413	0.0717	G	T	T	A
6421	0.0661	A	G	G	A
30451	0.0661	G	T	T	A
33844	0.0619	G	T	T	A
9177	0.058	R	K	K	A
8916	0.0554	G	T	T	A
9113	0.0504	G	T	T	A
473	0.0499	G	T	T	A
26617	0.0488	G	T	T	A
22609	0.0487	G	T	T	A
2382	0.0471	G	T	T	A
27697	0.047	G	T	T	A
8012	0.0436	G	T	T	A
15744	0.0412	A	G	G	A
15466	0.0409	A	G	G	A
2389	0.0364	G	T	T	A
2397	0.0361	G	T	T	A
602	0.0327	G	T	T	A
608	0.0327	G	T	T	A
23891	0.0324	G	T	T	A
995	0.0288	G	T	T	A
13893	0.0254	G	T	T	A
19859	0.0228	G	T	T	A
30443	0.0222	G	T	T	A
29100	0.0187	G	T	T	A
30562	0.0157	G	T	T	A
30508	0.0127	G	T	T	A
28849	0.009	G	T	T	A
31714	0.0051	G	T	T	A
24503	0.0017	G	T	T	A
